# Supplementary material for: Ethyl 8-(2,4-di­chloro­phen­yl)-6-methyl-1,2,4-triazolo[1,5-a]pyridine-7-carboxyl­ate
Source: Acta Crystallogr Sect E Struct Rep Online. 2013 Nov 20;69(Pt 12):o1796. doi: 10.1107/S160053681303033X (PMC3885057; doi:10.1107/S160053681303033X)
Supplement: Supplementary file 1 [file e-69-o1796-sup1.cif]

##############################################################################
#                                                                            #
# This CIF contains the data in a paper accepted for publication in          #
# Acta Crystallographica Section E. It conforms to the requirements of       #
# Notes for Authors for Acta Crystallographica Section E, and has been       #
# peer reviewed under the auspices of the IUCr Commission on Journals.       #
#                                                                            #
# Full details of the Crystallographic Information File format               #
# are given in the paper "The Crystallographic Information File (CIF):       #
# a New Standard Archive File for Crystallography" by S. R. Hall, F. H.      #
# Allen and I. D. Brown [Acta Cryst. (1991), A47, 655-685].                  #
#                                                                            #
# The current version of the core CIF dictionary is obtainable from          #
# ftp://ftp.iucr.org/pub/cif_core.dic.                                       #
#                                                                            #
# Software is freely available for graphical display of the structure(s)     #
# in this CIF. For information consult the CIF software page                 #
# http://www.iucr.org/resources/cif/software.                                #
#                                                                            #
# This file may be used for bona fide research purposes within the           #
# scientific community so long as proper attribution is given to the journal # 
# article from which it was obtained.                                        #
#                                                                            #
##############################################################################
data_120712a
_audit_creation_method     SHELXL-97
_journal_date_recd_electronic     2013-10-29
_journal_date_accepted     2013-11-06
_journal_name_full     'Acta Crystallographica, Section E'
_journal_year     2013
_journal_volume     69
_journal_issue     12
_journal_page_first     o1796
_journal_page_last     o1796
_journal_paper_category     QO
_journal_paper_doi     10.1107/S160053681303033X
_journal_coeditor_code     CV5435
_publ_contact_author_name     'Yang Li'
_publ_contact_author_address
;
School of Chemical Engineering,
Taishan Medical University,
Taian 271016,
People's Republic of China
;
_publ_contact_author_email     chemyangli@gmail.com
_publ_contact_author_fax     '+86-538-6229741'
_publ_contact_author_phone     '+86-538-6229741'
_publ_section_title
;\
Ethyl
8-(2,4-dichlorophenyl)-6-methyl-1,2,4-triazolo[1,5-<i>a</i>]pyridine-7-\
carboxylate
;
loop_
    _publ_author_name
    _publ_author_footnote
    _publ_author_address
    'Yang Li' .
;
School of Chemical Engineering,
Taishan Medical University,
Taian 271016,
People's Republic of China
;
    'Chen Sun' .
;
School of Chemical Engineering,
Taishan Medical University,
Taian 271016,
People's Republic of China
;
    'Ran Zhang' .
;
School of Chemical Engineering,
Taishan Medical University,
Taian 271016,
People's Republic of China
;
data_I
_audit_creation_method     SHELXL-97
_database_code_depnum_ccdc_archive     'CCDC 970426'
_chemical_name_systematic
;\
Ethyl 8-(2,4-dichlorophenyl)-6-methyl-\
1,2,4-triazolo[1,5-<i>a</i>]pyridine-7-carboxylate
;
_chemical_name_common     ?
_chemical_formula_moiety     'C16 H13 Cl2 N3 O2'
_chemical_formula_sum     'C16 H13 Cl2 N3 O2'
_chemical_formula_iupac     'C16 H13 Cl2 N3 O2'
_chemical_formula_weight     350.19
_chemical_melting_point     ?
_symmetry_cell_setting     orthorhombic
_symmetry_space_group_name_H-M     'P b c a'
_symmetry_space_group_name_Hall     '-P 2ac 2ab'
loop_
    _symmetry_equiv_pos_as_xyz
    'x, y, z'
    '-x+1/2, -y, z+1/2'
    '-x, y+1/2, -z+1/2'
    'x+1/2, -y+1/2, -z'
    '-x, -y, -z'
    'x-1/2, y, -z-1/2'
    'x, -y-1/2, z-1/2'
    '-x-1/2, y-1/2, z'
_cell_length_a     14.693(2)
_cell_length_b     13.531(2)
_cell_length_c     16.347(2)
_cell_angle_alpha     90.00
_cell_angle_beta     90.00
_cell_angle_gamma     90.00
_cell_volume     3250.0(8)
_cell_formula_units_Z     8
_cell_measurement_reflns_used     5439
_cell_measurement_theta_min     2.40
_cell_measurement_theta_max     26.57
_cell_measurement_temperature     298(2)
_exptl_crystal_description     block
_exptl_crystal_colour     colourless
_exptl_crystal_size_max     0.33
_exptl_crystal_size_mid     0.26
_exptl_crystal_size_min     0.21
_exptl_crystal_density_diffrn     1.431
_exptl_crystal_density_meas     ?
_exptl_crystal_density_method     'not measured'
_exptl_crystal_F_000     1440
_exptl_absorpt_coefficient_mu     0.412
_exptl_absorpt_correction_type     multi-scan
_exptl_absorpt_process_details     '(SADABS; Bruker, 1999)'
_exptl_absorpt_correction_T_min     0.8762
_exptl_absorpt_correction_T_max     0.9186
_exptl_special_details
;
;
_diffrn_ambient_temperature     298(2)
_diffrn_radiation_type     MoK\a
_diffrn_radiation_wavelength     0.71073
_diffrn_radiation_source     'fine-focus sealed tube'
_diffrn_radiation_monochromator     graphite
_diffrn_measurement_device_type     'Brucker SMART APEXII CCD area-detector'
_diffrn_measurement_method     'phi and omega scans'
_diffrn_detector_area_resol_mean     ?
_diffrn_reflns_number     15766
_diffrn_reflns_av_R_equivalents     0.0904
_diffrn_reflns_av_sigmaI/netI     0.0439
_diffrn_reflns_theta_min     2.40
_diffrn_reflns_theta_max     25.00
_diffrn_reflns_theta_full     25.00
_diffrn_measured_fraction_theta_max     1.000
_diffrn_measured_fraction_theta_full     1.000
_diffrn_reflns_limit_h_min     -15
_diffrn_reflns_limit_h_max     17
_diffrn_reflns_limit_k_min     -14
_diffrn_reflns_limit_k_max     16
_diffrn_reflns_limit_l_min     -19
_diffrn_reflns_limit_l_max     19
_diffrn_standards_number     ?
_diffrn_standards_interval_count     ?
_diffrn_standards_interval_time     ?
_diffrn_standards_decay_%     ?
_refine_special_details
;
Refinement of <i>F</i>^2^ against ALL reflections. The weighted <i>R</i>-factor
<i>wR</i> and goodness of fit <i>S</i> are based on <i>F</i>^2^, conventional
<i>R</i>-factors <i>R</i> are based on <i>F</i>, with <i>F</i> set to zero for
negative <i>F</i>^2^. The threshold expression of <i>F</i>^2^ >
\s(<i>F</i>^2^) is used only for calculating <i>R</i>-factors(gt) <i>etc</i>.
and is not relevant to the choice of reflections for refinement.
<i>R</i>-factors based on <i>F</i>^2^ are statistically about twice as large
as those based on <i>F</i>, and <i>R</i>- factors based on ALL data will be
even larger.
;
_reflns_number_total     2860
_reflns_number_gt     2206
_reflns_threshold_expression     I>2sigma(I)
_refine_ls_structure_factor_coef     Fsqd
_refine_ls_matrix_type     full
_refine_ls_R_factor_all     0.0678
_refine_ls_R_factor_gt     0.0545
_refine_ls_wR_factor_gt     0.1582
_refine_ls_wR_factor_ref     0.1704
_refine_ls_goodness_of_fit_ref     1.069
_refine_ls_restrained_S_all     1.069
_refine_ls_number_reflns     2860
_refine_ls_number_parameters     210
_refine_ls_number_restraints     0
_refine_ls_hydrogen_treatment     constr
_refine_ls_weighting_scheme     calc
_refine_ls_weighting_details
         'calc w=1/[\s^2^(Fo^2^)+(0.0810P)^2^+1.7920P] where P=(Fo^2^+2Fc^2^)/3'
_atom_sites_solution_hydrogens     geom
_atom_sites_solution_primary     direct
_atom_sites_solution_secondary     difmap
_refine_ls_shift/su_max     0.000
_refine_ls_shift/su_mean     0.000
_refine_diff_density_max     0.416
_refine_diff_density_min     -0.329
_refine_ls_extinction_method     none
_refine_ls_extinction_coef     ?
loop_
    _atom_type_symbol
    _atom_type_description
    _atom_type_scat_dispersion_real
    _atom_type_scat_dispersion_imag
    _atom_type_scat_source
    'C' 'C' 0.0033 0.0016
                         'International Tables Vol C Tables 4.2.6.8 and 6.1.1.4'
    'H' 'H' 0.0000 0.0000
                         'International Tables Vol C Tables 4.2.6.8 and 6.1.1.4'
    'N' 'N' 0.0061 0.0033
                         'International Tables Vol C Tables 4.2.6.8 and 6.1.1.4'
    'O' 'O' 0.0106 0.0060
                         'International Tables Vol C Tables 4.2.6.8 and 6.1.1.4'
    'Cl' 'Cl' 0.1484 0.1585
                         'International Tables Vol C Tables 4.2.6.8 and 6.1.1.4'
_computing_data_collection     'SMART (Bruker, 1998)'
_computing_cell_refinement     'SAINT (Bruker, 1999)'
_computing_data_reduction     'SAINT (Bruker, 1999)'
_computing_structure_solution     'SHELXS97 (Sheldrick, 2008)'
_computing_structure_refinement     'SHELXL97 (Sheldrick, 2008)'
_computing_molecular_graphics     'SHELXTL (Sheldrick, 2008)'
_computing_publication_material     'SHELXTL (Sheldrick, 2008)'
loop_
    _atom_site_type_symbol
    _atom_site_label
    _atom_site_fract_x
    _atom_site_fract_y
    _atom_site_fract_z
    _atom_site_U_iso_or_equiv
    _atom_site_adp_type
    _atom_site_calc_flag
    _atom_site_refinement_flags
    _atom_site_occupancy
    _atom_site_symmetry_multiplicity
    _atom_site_disorder_assembly
    _atom_site_disorder_group
    Cl Cl1 0.05484(8) 0.40274(8) 0.16648(8) 0.1076(5) Uani d . 1 1 . .
    Cl Cl2 0.19892(9) 0.61061(7) -0.08078(8) 0.1131(5) Uani d . 1 1 . .
    N N1 0.26136(16) 0.13047(17) 0.22123(12) 0.0520(6) Uani d . 1 1 . .
    N N2 0.32941(18) 0.1240(2) 0.27788(15) 0.0667(7) Uani d . 1 1 . .
    N N3 0.33128(17) 0.27522(19) 0.21631(14) 0.0597(6) Uani d . 1 1 . .
    O O1 -0.01914(15) 0.1842(2) 0.05658(15) 0.0854(8) Uani d . 1 1 . .
    O O2 0.09633(14) 0.21635(17) -0.02602(11) 0.0703(6) Uani d . 1 1 . .
    C C1 0.0817(4) 0.3050(5) -0.1491(3) 0.138(2) Uani d . 1 1 . .
    H H1A 0.1140 0.3576 -0.1224 0.207 Uiso calc R 1 1 . .
    H H1B 0.0391 0.3323 -0.1874 0.207 Uiso calc R 1 1 . .
    H H1C 0.1242 0.2634 -0.1775 0.207 Uiso calc R 1 1 . .
    C C2 0.0347(3) 0.2488(4) -0.0903(2) 0.0953(13) Uani d . 1 1 . .
    H H2A 0.0074 0.1916 -0.1164 0.114 Uiso calc R 1 1 . .
    H H2B -0.0137 0.2883 -0.0667 0.114 Uiso calc R 1 1 . .
    C C3 0.06111(18) 0.19142(19) 0.04424(16) 0.0498(6) Uani d . 1 1 . .
    C C4 0.13260(17) 0.17205(19) 0.10725(15) 0.0451(6) Uani d . 1 1 . .
    C C5 0.13144(18) 0.07882(19) 0.14927(16) 0.0494(6) Uani d . 1 1 . .
    C C6 0.19780(19) 0.0596(2) 0.20462(17) 0.0558(7) Uani d . 1 1 . .
    H H6 0.2000 -0.0012 0.2310 0.067 Uiso calc R 1 1 . .
    C C7 0.3669(2) 0.2128(3) 0.27135(19) 0.0687(9) Uani d . 1 1 . .
    H H7 0.4161 0.2311 0.3038 0.082 Uiso calc R 1 1 . .
    C C8 0.26346(18) 0.22155(19) 0.18455(15) 0.0478(6) Uani d . 1 1 . .
    C C9 0.19725(16) 0.24312(18) 0.12376(15) 0.0439(6) Uani d . 1 1 . .
    C C10 0.20186(17) 0.33997(18) 0.08023(15) 0.0460(6) Uani d . 1 1 . .
    C C11 0.1376(2) 0.4141(2) 0.09152(19) 0.0597(7) Uani d . 1 1 . .
    C C12 0.1379(2) 0.4988(2) 0.0427(2) 0.0717(9) Uani d . 1 1 . .
    H H12 0.0942 0.5477 0.0500 0.086 Uiso calc R 1 1 . .
    C C13 0.2031(2) 0.5087(2) -0.0156(2) 0.0652(8) Uani d . 1 1 . .
    C C14 0.2709(2) 0.4403(2) -0.02570(17) 0.0608(7) Uani d . 1 1 . .
    H H14 0.3167 0.4501 -0.0641 0.073 Uiso calc R 1 1 . .
    C C15 0.26961(18) 0.3567(2) 0.02229(16) 0.0521(7) Uani d . 1 1 . .
    H H15 0.3154 0.3099 0.0158 0.062 Uiso calc R 1 1 . .
    C C16 0.0598(2) 0.0018(2) 0.1339(2) 0.0667(8) Uani d . 1 1 . .
    H H16A 0.0770 -0.0588 0.1604 0.100 Uiso calc R 1 1 . .
    H H16B 0.0542 -0.0093 0.0761 0.100 Uiso calc R 1 1 . .
    H H16C 0.0026 0.0241 0.1554 0.100 Uiso calc R 1 1 . .
loop_
    _atom_site_aniso_label
    _atom_site_aniso_U_11
    _atom_site_aniso_U_22
    _atom_site_aniso_U_33
    _atom_site_aniso_U_12
    _atom_site_aniso_U_13
    _atom_site_aniso_U_23
    Cl1 0.0972(8) 0.0803(7) 0.1453(10) 0.0092(5) 0.0583(7) -0.0185(6)
    Cl2 0.1464(10) 0.0607(6) 0.1323(10) -0.0150(6) -0.0448(8) 0.0396(6)
    N1 0.0569(13) 0.0554(13) 0.0438(11) 0.0063(11) 0.0013(10) 0.0036(10)
    N2 0.0705(16) 0.0752(18) 0.0544(14) 0.0091(14) -0.0085(12) 0.0073(12)
    N3 0.0583(14) 0.0654(15) 0.0555(13) -0.0044(11) -0.0075(11) -0.0013(11)
    O1 0.0490(13) 0.130(2) 0.0777(15) -0.0008(13) 0.0030(11) 0.0062(15)
    O2 0.0600(12) 0.1014(17) 0.0494(11) -0.0223(11) -0.0043(9) 0.0141(10)
    C1 0.120(4) 0.192(6) 0.102(3) -0.071(4) -0.037(3) 0.068(4)
    C2 0.091(3) 0.118(3) 0.077(2) -0.042(2) -0.033(2) 0.035(2)
    C3 0.0508(16) 0.0464(14) 0.0523(14) -0.0042(11) 0.0019(12) -0.0053(11)
    C4 0.0476(14) 0.0442(14) 0.0436(13) 0.0007(11) 0.0073(11) -0.0030(10)
    C5 0.0534(15) 0.0442(14) 0.0507(14) -0.0001(11) 0.0123(12) -0.0022(11)
    C6 0.0678(18) 0.0448(14) 0.0549(15) 0.0036(13) 0.0116(14) 0.0056(12)
    C7 0.0627(19) 0.086(2) 0.0576(18) 0.0003(16) -0.0104(15) -0.0001(16)
    C8 0.0521(15) 0.0480(15) 0.0435(13) 0.0012(11) 0.0037(11) -0.0013(11)
    C9 0.0460(14) 0.0429(13) 0.0428(13) 0.0010(11) 0.0041(10) -0.0021(10)
    C10 0.0474(14) 0.0434(14) 0.0473(14) -0.0026(11) -0.0062(11) -0.0045(11)
    C11 0.0558(16) 0.0466(16) 0.0765(19) 0.0008(12) 0.0009(14) -0.0113(13)
    C12 0.067(2) 0.0407(16) 0.107(3) 0.0075(13) -0.0178(19) -0.0072(16)
    C13 0.077(2) 0.0452(16) 0.074(2) -0.0100(15) -0.0236(17) 0.0054(14)
    C14 0.0716(19) 0.0550(17) 0.0559(16) -0.0131(14) -0.0018(14) 0.0030(13)
    C15 0.0542(16) 0.0476(15) 0.0545(15) -0.0030(12) -0.0005(12) 0.0026(12)
    C16 0.0708(19) 0.0487(16) 0.081(2) -0.0097(14) 0.0069(16) -0.0006(15)
_geom_special_details
;
All e.s.d.'s (except the e.s.d. in the dihedral angle between two l.s. planes)
are estimated using the full covariance matrix. The cell e.s.d.'s are taken
into account individually in the estimation of e.s.d.'s in distances, angles
and torsion angles; correlations between e.s.d.'s in cell parameters are only
used when they are defined by crystal symmetry. An approximate (isotropic)
treatment of cell e.s.d.'s is used for estimating e.s.d.'s involving l.s.
planes.
;
loop_
    _geom_bond_atom_site_label_1
    _geom_bond_atom_site_label_2
    _geom_bond_site_symmetry_2
    _geom_bond_distance
    _geom_bond_publ_flag
    Cl1 C11 . 1.733(3) ?
    Cl2 C13 . 1.743(3) ?
    N1 C6 . 1.365(4) ?
    N1 N2 . 1.366(3) ?
    N1 C8 . 1.371(3) ?
    N2 C7 . 1.326(4) ?
    N3 C8 . 1.338(3) ?
    N3 C7 . 1.341(4) ?
    O1 C3 . 1.200(3) ?
    O2 C3 . 1.304(3) ?
    O2 C2 . 1.455(4) ?
    C1 C2 . 1.406(5) ?
    C1 H1A . 0.9600 ?
    C1 H1B . 0.9600 ?
    C1 H1C . 0.9600 ?
    C2 H2A . 0.9700 ?
    C2 H2B . 0.9700 ?
    C3 C4 . 1.494(4) ?
    C4 C9 . 1.378(4) ?
    C4 C5 . 1.437(4) ?
    C5 C6 . 1.355(4) ?
    C5 C16 . 1.502(4) ?
    C6 H6 . 0.9300 ?
    C7 H7 . 0.9300 ?
    C8 C9 . 1.421(4) ?
    C9 C10 . 1.493(4) ?
    C10 C11 . 1.389(4) ?
    C10 C15 . 1.393(4) ?
    C11 C12 . 1.398(4) ?
    C12 C13 . 1.357(5) ?
    C12 H12 . 0.9300 ?
    C13 C14 . 1.371(4) ?
    C14 C15 . 1.376(4) ?
    C14 H14 . 0.9300 ?
    C15 H15 . 0.9300 ?
    C16 H16A . 0.9600 ?
    C16 H16B . 0.9600 ?
    C16 H16C . 0.9600 ?
loop_
    _geom_angle_atom_site_label_1
    _geom_angle_atom_site_label_2
    _geom_angle_atom_site_label_3
    _geom_angle_site_symmetry_1
    _geom_angle_site_symmetry_3
    _geom_angle
    _geom_angle_publ_flag
    C6 N1 N2 . . 126.2(2) ?
    C6 N1 C8 . . 124.0(2) ?
    N2 N1 C8 . . 109.7(2) ?
    C7 N2 N1 . . 101.1(2) ?
    C8 N3 C7 . . 102.1(3) ?
    C3 O2 C2 . . 117.9(2) ?
    C2 C1 H1A . . 109.5 ?
    C2 C1 H1B . . 109.5 ?
    H1A C1 H1B . . 109.5 ?
    C2 C1 H1C . . 109.5 ?
    H1A C1 H1C . . 109.5 ?
    H1B C1 H1C . . 109.5 ?
    C1 C2 O2 . . 110.6(3) ?
    C1 C2 H2A . . 109.5 ?
    O2 C2 H2A . . 109.5 ?
    C1 C2 H2B . . 109.5 ?
    O2 C2 H2B . . 109.5 ?
    H2A C2 H2B . . 108.1 ?
    O1 C3 O2 . . 124.0(3) ?
    O1 C3 C4 . . 124.1(3) ?
    O2 C3 C4 . . 111.9(2) ?
    C9 C4 C5 . . 121.8(2) ?
    C9 C4 C3 . . 119.8(2) ?
    C5 C4 C3 . . 118.4(2) ?
    C6 C5 C4 . . 118.6(2) ?
    C6 C5 C16 . . 118.8(3) ?
    C4 C5 C16 . . 122.5(3) ?
    C5 C6 N1 . . 119.4(2) ?
    C5 C6 H6 . . 120.3 ?
    N1 C6 H6 . . 120.3 ?
    N2 C7 N3 . . 117.6(3) ?
    N2 C7 H7 . . 121.2 ?
    N3 C7 H7 . . 121.2 ?
    N3 C8 N1 . . 109.6(2) ?
    N3 C8 C9 . . 132.1(2) ?
    N1 C8 C9 . . 118.4(2) ?
    C4 C9 C8 . . 117.7(2) ?
    C4 C9 C10 . . 123.4(2) ?
    C8 C9 C10 . . 118.9(2) ?
    C11 C10 C15 . . 117.3(3) ?
    C11 C10 C9 . . 122.6(2) ?
    C15 C10 C9 . . 120.0(2) ?
    C10 C11 C12 . . 120.9(3) ?
    C10 C11 Cl1 . . 120.5(2) ?
    C12 C11 Cl1 . . 118.6(2) ?
    C13 C12 C11 . . 119.0(3) ?
    C13 C12 H12 . . 120.5 ?
    C11 C12 H12 . . 120.5 ?
    C12 C13 C14 . . 122.0(3) ?
    C12 C13 Cl2 . . 118.9(3) ?
    C14 C13 Cl2 . . 119.1(3) ?
    C13 C14 C15 . . 118.5(3) ?
    C13 C14 H14 . . 120.8 ?
    C15 C14 H14 . . 120.8 ?
    C14 C15 C10 . . 122.1(3) ?
    C14 C15 H15 . . 119.0 ?
    C10 C15 H15 . . 119.0 ?
    C5 C16 H16A . . 109.5 ?
    C5 C16 H16B . . 109.5 ?
    H16A C16 H16B . . 109.5 ?
    C5 C16 H16C . . 109.5 ?
    H16A C16 H16C . . 109.5 ?
    H16B C16 H16C . . 109.5 ?
loop_
    _geom_hbond_atom_site_label_D
    _geom_hbond_atom_site_label_H
    _geom_hbond_atom_site_label_A
    _geom_hbond_site_symmetry_A
    _geom_hbond_distance_DH
    _geom_hbond_distance_HA
    _geom_hbond_distance_DA
    _geom_hbond_angle_DHA
    C7 H7 O1 6_656 0.93 2.55 3.296(4) 137
_iucr_refine_instructions_details
;
TITL 120712a in Pbca
CELL 0.71073  14.6934  13.5313  16.3466  90.000  90.000  90.000
ZERR   8.00   0.0021   0.0020   0.0024   0.000   0.000   0.000
LATT 1
SYMM 0.5-X, -Y, 0.5+Z
SYMM -X, 0.5+Y, 0.5-Z
SYMM 0.5+X, 0.5-Y, -Z
SFAC C  H  N  O  Cl
UNIT 128 104 24 16 16
OMIT  -3.00  50.00
L.S. 8
ACTA
BOND $h
HTAB C7 O1_$1
EQIV $1 x+1/2,+y,-z+1/2
FMAP 2
PLAN 20
size 0.33 0.26 0.21
TEMP 0
WGHT    0.081000    1.792000
FVAR       0.44178
MOLE 1
CL1   5    0.054842    0.402742    0.166478    11.00000    0.09723    0.08029 =
         0.14531   -0.01855    0.05833    0.00915
CL2   5    0.198925    0.610613   -0.080781    11.00000    0.14639    0.06070 =
         0.13231    0.03957   -0.04480   -0.01497
N1    3    0.261362    0.130467    0.221233    11.00000    0.05687    0.05535 =
         0.04379    0.00364    0.00131    0.00634
N2    3    0.329408    0.124005    0.277883    11.00000    0.07049    0.07524 =
         0.05440    0.00730   -0.00849    0.00911
N3    3    0.331282    0.275217    0.216313    11.00000    0.05827    0.06541 =
         0.05548   -0.00135   -0.00746   -0.00439
O1    4   -0.019136    0.184180    0.056583    11.00000    0.04896    0.12956 =
         0.07772    0.00622    0.00298   -0.00081
O2    4    0.096327    0.216346   -0.026019    11.00000    0.06005    0.10143 =
         0.04943    0.01407   -0.00432   -0.02234
C1    1    0.081715    0.304974   -0.149068    11.00000    0.12013    0.19242 =
         0.10202    0.06752   -0.03663   -0.07063
AFIX 137
H1A   2    0.114007    0.357566   -0.122399    11.00000   -1.50000
H1B   2    0.039061    0.332301   -0.187373    11.00000   -1.50000
H1C   2    0.124151    0.263423   -0.177545    11.00000   -1.50000
AFIX   0
C2    1    0.034732    0.248772   -0.090307    11.00000    0.09102    0.11818 =
         0.07676    0.03533   -0.03269   -0.04171
AFIX  23
H2A   2    0.007399    0.191618   -0.116369    11.00000   -1.20000
H2B   2   -0.013679    0.288254   -0.066654    11.00000   -1.20000
AFIX   0
C3    1    0.061107    0.191423    0.044244    11.00000    0.05078    0.04644 =
         0.05229   -0.00535    0.00191   -0.00424
C4    1    0.132599    0.172053    0.107246    11.00000    0.04760    0.04421 =
         0.04361   -0.00302    0.00728    0.00068
C5    1    0.131444    0.078823    0.149271    11.00000    0.05337    0.04422 =
         0.05069   -0.00218    0.01230   -0.00015
C6    1    0.197804    0.059646    0.204625    11.00000    0.06779    0.04484 =
         0.05488    0.00557    0.01162    0.00361
AFIX  43
H6    2    0.200028   -0.001175    0.231045    11.00000   -1.20000
AFIX   0
C7    1    0.366909    0.212773    0.271355    11.00000    0.06269    0.08568 =
         0.05762   -0.00011   -0.01038    0.00033
AFIX  43
H7    2    0.416125    0.231056    0.303768    11.00000   -1.20000
AFIX   0
C8    1    0.263461    0.221552    0.184548    11.00000    0.05209    0.04796 =
         0.04348   -0.00132    0.00373    0.00115
C9    1    0.197254    0.243118    0.123763    11.00000    0.04601    0.04291 =
         0.04283   -0.00211    0.00413    0.00099
C10   1    0.201859    0.339972    0.080234    11.00000    0.04739    0.04336 =
         0.04728   -0.00454   -0.00619   -0.00256
C11   1    0.137593    0.414056    0.091518    11.00000    0.05584    0.04661 =
         0.07653   -0.01133    0.00088    0.00075
C12   1    0.137949    0.498832    0.042685    11.00000    0.06718    0.04065 =
         0.10730   -0.00721   -0.01779    0.00749
AFIX  43
H12   2    0.094209    0.547712    0.050022    11.00000   -1.20000
AFIX   0
C13   1    0.203064    0.508750   -0.015585    11.00000    0.07664    0.04524 =
         0.07381    0.00539   -0.02358   -0.01003
C14   1    0.270883    0.440273   -0.025700    11.00000    0.07158    0.05498 =
         0.05591    0.00304   -0.00175   -0.01310
AFIX  43
H14   2    0.316703    0.450051   -0.064105    11.00000   -1.20000
AFIX   0
C15   1    0.269605    0.356709    0.022294    11.00000    0.05417    0.04759 =
         0.05447    0.00263   -0.00047   -0.00299
AFIX  43
H15   2    0.315431    0.309949    0.015825    11.00000   -1.20000
AFIX   0
C16   1    0.059842    0.001773    0.133920    11.00000    0.07077    0.04865 =
         0.08057   -0.00062    0.00693   -0.00970
AFIX 137
H16A  2    0.076970   -0.058767    0.160388    11.00000   -1.50000
H16B  2    0.054164   -0.009278    0.076134    11.00000   -1.50000
H16C  2    0.002637    0.024127    0.155427    11.00000   -1.50000
HKLF 4
REM  123 in Pbca
REM R1 =  0.0545 for   2206 Fo > 4sig(Fo)  and  0.0678 for all   2860 data
REM    210 parameters refined using      0 restraints
END
WGHT      0.0797      1.8280
REM Highest difference peak  0.416,  deepest hole -0.329,  1-sigma level  0.051
;
