# Supplementary material for: Ethyl 8-(2,4-di­chloro­phen­yl)-6-methyl-1,2,4-triazolo[1,5-a]pyridine-7-carboxyl­ate
Source: Acta Crystallogr Sect E Struct Rep Online. 2013 Nov 20;69(Pt 12):o1796. doi: 10.1107/S160053681303033X (PMC3885057; doi:10.1107/S160053681303033X)
Supplement: Supplementary file 2 [file e-69-o1796-Isup2.hkl]

# 
# h,k,l, Fc-squared, Fo-squared, sigma(Fo-squared) and status flag 
# 
data_I
_shelx_title ' 123 in Pbca' 
_shelx_refln_list_code          4 
_shelx_F_calc_maximum      225.40 
_exptl_crystal_F_000      1440.00 
_reflns_d_resolution_high  0.8410 
 
loop_ 
 _symmetry_equiv_pos_as_xyz 
 'x, y, z' 
 '-x+1/2, -y, z+1/2' 
 '-x, y+1/2, -z+1/2' 
 'x+1/2, -y+1/2, -z' 
 '-x, -y, -z' 
 'x-1/2, y, -z-1/2' 
 'x, -y-1/2, z-1/2' 
 '-x-1/2, y-1/2, z' 
 
_cell_length_a    14.6934 
_cell_length_b    13.5313 
_cell_length_c    16.3466 
_cell_angle_alpha  90.000 
_cell_angle_beta   90.000 
_cell_angle_gamma  90.000 
 
_shelx_F_squared_multiplier     1.000 
 
loop_ 
 _refln_index_h 
 _refln_index_k 
 _refln_index_l 
 _refln_F_squared_calc 
 _refln_F_squared_meas 
 _refln_F_squared_sigma 
 _refln_observed_status 
   2   0   0    28780.64    24678.74    172.21 o 
   4   0   0     1368.72      655.08     87.33 o 
   6   0   0       99.40      105.72      6.84 o 
   8   0   0     3136.62     2735.15    191.41 o 
  10   0   0      386.36      352.15     17.68 o 
  12   0   0     1190.74     1452.00     40.89 o 
  14   0   0      193.77      229.32     21.78 o 
  16   0   0      266.25      210.69     23.75 o 
   2   1   0    12074.78    11682.40     52.47 o 
   4   1   0    50806.18    46258.14   2311.14 o 
   6   1   0      549.42      519.88     30.69 o 
   8   1   0      406.28      453.43     23.57 o 
  10   1   0      521.63      504.27     21.84 o 
  12   1   0        1.76        3.15      5.42 o 
  14   1   0     1965.78     2092.11     56.03 o 
  16   1   0      271.00      284.14     27.29 o 
   0   2   0    13770.19    16256.09    100.01 o 
   2   2   0     3440.96     3373.62     47.27 o 
   4   2   0        2.13        2.03      1.12 o 
   6   2   0       13.45       23.82      2.26 o 
   8   2   0      593.95      487.52     13.27 o 
  10   2   0      325.43      316.00     14.74 o 
  12   2   0      483.88      583.57     18.90 o 
  14   2   0      246.61      282.79     16.26 o 
  16   2   0       33.07       23.41      8.40 o 
   2   3   0      306.22      298.38     12.61 o 
   4   3   0     7605.19     7181.52    362.65 o 
   6   3   0     4163.61     4280.92    185.30 o 
   8   3   0     6898.53     7065.53    367.19 o 
  10   3   0      118.16      148.89     12.39 o 
  12   3   0      796.15      722.56     51.79 o 
  14   3   0      254.99      272.37     30.40 o 
  16   3   0       11.70        1.94      8.38 o 
   0   4   0     2058.78     2017.81     28.13 o 
   2   4   0     6637.89     7186.46    220.66 o 
   4   4   0     3342.51     2739.67    118.30 o 
   6   4   0        2.23        6.70      1.83 o 
   8   4   0      131.75       91.41      4.42 o 
  10   4   0      335.58      363.99     19.28 o 
  12   4   0       40.54       90.53      7.37 o 
  14   4   0        0.88        3.21      6.02 o 
  16   4   0       17.95        5.17      6.79 o 
   2   5   0     1855.66     1727.77     74.16 o 
   4   5   0      270.73      343.03      9.03 o 
   6   5   0     1283.14     1285.84     50.47 o 
   8   5   0        2.01        4.67      2.18 o 
  10   5   0       35.39       41.44      5.76 o 
  12   5   0      189.35      192.22     10.17 o 
  14   5   0        8.46       17.37     11.53 o 
  16   5   0        1.69        1.58      6.54 o 
   0   6   0     4872.04     4323.22     43.24 o 
   2   6   0      464.00      594.23     20.70 o 
   4   6   0       75.78       89.51      4.64 o 
   6   6   0        9.32        3.46      2.38 o 
   8   6   0      635.90      582.00     26.02 o 
  10   6   0       33.40       24.51      4.14 o 
  12   6   0       12.94       22.77      5.77 o 
  14   6   0       65.81       74.78     10.36 o 
  16   6   0        0.24        2.16      7.22 o 
   2   7   0      500.41      650.18     36.12 o 
   4   7   0     8858.36     8643.04    327.20 o 
   6   7   0       20.52       29.95      3.60 o 
   8   7   0      765.30      880.51     41.92 o 
  10   7   0      150.11      147.04      9.27 o 
  12   7   0        1.64        6.24      5.29 o 
  14   7   0        1.23        2.15      7.44 o 
   0   8   0     4005.49     3962.40     76.80 o 
   2   8   0     3662.37     3668.53    146.25 o 
   4   8   0      843.52     1063.64     36.72 o 
   6   8   0      110.85      138.97      6.86 o 
   8   8   0      944.36      764.98     46.70 o 
  10   8   0        5.35       -2.94      4.56 o 
  12   8   0       12.80        5.35      5.69 o 
  14   8   0       76.86       63.73     10.81 o 
   2   9   0     3069.57     3132.16    155.43 o 
   4   9   0      274.05      339.54     16.69 o 
   6   9   0       41.40       45.18      5.02 o 
   8   9   0        0.32       -2.45      3.46 o 
  10   9   0        9.61        5.90      6.75 o 
  12   9   0      644.10      686.90     52.04 o 
  14   9   0        0.55       -0.10      9.12 o 
   0  10   0     4660.49     4580.67     69.68 o 
   2  10   0     1564.35     1551.57     30.58 o 
   4  10   0      582.64      667.33     34.50 o 
   6  10   0       26.00       28.13      5.03 o 
   8  10   0      239.74      312.84     22.46 o 
  10  10   0      316.29      375.03     14.89 o 
  12  10   0       43.73       64.15      8.60 o 
   2  11   0     1712.69     1804.60     66.43 o 
   4  11   0     4375.06     4393.91    192.67 o 
   6  11   0      251.06      242.41     12.71 o 
   8  11   0       11.90       14.44      5.24 o 
  10  11   0        7.66       11.87      6.49 o 
  12  11   0      122.32      113.10     10.52 o 
   0  12   0      486.15      543.62     28.85 o 
   2  12   0      340.77      430.59     18.80 o 
   4  12   0      357.75      269.38     15.51 o 
   6  12   0       37.60       40.18      6.09 o 
   8  12   0        6.35       -2.68      4.64 o 
  10  12   0        5.73       11.31      6.53 o 
   2  13   0      614.50      672.91     23.44 o 
   4  13   0       31.09       33.62      9.41 o 
   6  13   0       12.86       16.03      6.98 o 
   8  13   0       45.45       39.67      7.41 o 
  10  13   0      109.60      125.17     13.89 o 
   0  14   0       40.19       20.83     12.26 o 
   2  14   0       88.20      133.13     12.98 o 
   4  14   0       31.47       45.13      9.38 o 
   6  14   0       68.35       73.40     11.56 o 
   8  14   0      254.69      253.36     25.68 o 
   2  15   0       49.76       34.48     11.75 o 
   4  15   0        1.89       11.18      8.68 o 
   6  15   0       36.11       37.93     16.00 o 
   0  16   0       77.73       88.95     17.92 o 
   1   1   1      661.05      684.29     20.38 o 
   2   1   1        3.77       10.61      0.99 o 
   3   1   1     9227.51     9071.21    253.14 o 
   4   1   1     3116.74     3001.63    118.67 o 
   5   1   1     1561.92     1369.35     41.48 o 
   6   1   1       16.47        9.74      1.25 o 
   7   1   1      249.67      238.22      8.03 o 
   8   1   1      752.60      684.77     22.20 o 
   9   1   1      178.14      179.48      4.73 o 
  10   1   1        0.12        0.70      1.57 o 
  11   1   1        0.01        6.85      2.25 o 
  12   1   1      193.99      187.13     10.10 o 
  13   1   1      173.98      230.45     10.59 o 
  14   1   1       70.13       68.94      7.39 o 
  15   1   1      134.26      135.01      8.90 o 
  16   1   1       63.89      119.58      9.16 o 
  17   1   1       73.61      103.97      9.06 o 
   0   2   1     2050.23     2123.77     15.30 o 
   1   2   1      139.09      176.23      8.82 o 
   2   2   1     6554.67     6886.37    197.51 o 
   3   2   1      105.66       22.50      2.65 o 
   4   2   1      343.88      219.51      8.00 o 
   5   2   1     4528.07     4762.29    133.66 o 
   6   2   1      170.33      211.09      6.83 o 
   7   2   1      352.22      499.86     15.00 o 
   8   2   1     4683.27     4753.29    128.39 o 
   9   2   1     1170.25     1205.61     30.27 o 
  10   2   1        7.48       12.98      2.08 o 
  11   2   1       20.98       26.74      3.22 o 
  12   2   1      228.31      303.92      9.46 o 
  13   2   1       11.10       19.62      4.80 o 
  14   2   1       18.01       12.99      5.11 o 
  15   2   1       64.56       49.23      5.70 o 
  16   2   1        8.50        7.65      5.36 o 
  17   2   1        5.13       16.08      5.90 o 
   1   3   1     4797.99     5972.38    144.33 o 
   2   3   1      963.22     1065.73     28.98 o 
   3   3   1       59.64      145.03      5.00 o 
   4   3   1       28.27       40.28      5.55 o 
   5   3   1      974.87     1075.70     34.58 o 
   6   3   1     2311.56     2391.00     79.40 o 
   7   3   1     2551.69     2558.88     91.69 o 
   8   3   1        0.03        5.94      1.74 o 
   9   3   1      385.61      342.50     11.60 o 
  10   3   1       97.37       84.71      4.16 o 
  11   3   1       83.69       60.62      3.21 o 
  12   3   1       15.81       12.59      2.93 o 
  13   3   1       35.28       52.73      6.92 o 
  14   3   1        1.62        2.37      3.77 o 
  15   3   1        0.37       -3.29      4.13 o 
  16   3   1       10.75       13.94      5.23 o 
  17   3   1        0.03        2.30      5.10 o 
   0   4   1     9955.83     8857.00    676.05 o 
   1   4   1       60.51       53.70      1.99 o 
   2   4   1     4910.41     4902.95    120.04 o 
   3   4   1     5201.92     5842.21    173.51 o 
   4   4   1       11.56       17.47      1.57 o 
   5   4   1      431.86      481.32     12.29 o 
   6   4   1     1925.90     2035.94     69.48 o 
   7   4   1     1431.51     1905.49     63.58 o 
   8   4   1       80.04      116.99      5.50 o 
   9   4   1      105.12      102.60      4.91 o 
  10   4   1      767.26      869.12     33.93 o 
  11   4   1      789.37      804.30     35.51 o 
  12   4   1        8.82       16.32      3.50 o 
  13   4   1      157.54      171.11     17.79 o 
  14   4   1       61.55       51.84      8.00 o 
  15   4   1       81.06       77.79      7.43 o 
  16   4   1       17.48       13.66      5.48 o 
   1   5   1    17521.52    19257.26    538.94 o 
   2   5   1     2903.43     2833.45     68.10 o 
   3   5   1      666.26      693.61     16.77 o 
   4   5   1     5326.28     4962.77    135.44 o 
   5   5   1       26.07       13.54      1.71 o 
   6   5   1     1522.33     1693.51     58.40 o 
   7   5   1      827.99      798.76     26.80 o 
   8   5   1      742.21      879.44     33.59 o 
   9   5   1      592.97      615.61     22.74 o 
  10   5   1     1363.42     1217.94     62.49 o 
  11   5   1        0.01       -1.60      2.54 o 
  12   5   1      245.77      222.60     10.61 o 
  13   5   1       52.80       57.03      6.34 o 
  14   5   1       10.81       10.78      4.73 o 
  15   5   1        7.32        6.21      5.01 o 
  16   5   1       63.94      103.05      8.81 o 
   0   6   1     5351.62     5240.21     83.67 o 
   1   6   1       47.76       49.47      3.29 o 
   2   6   1      396.25      356.23      9.81 o 
   3   6   1     3076.49     2916.93     55.27 o 
   4   6   1      169.63      177.71      7.81 o 
   5   6   1      506.05      627.41     18.54 o 
   6   6   1      266.54      252.65      7.62 o 
   7   6   1      340.82      401.87     14.77 o 
   8   6   1       72.63       72.28      3.53 o 
   9   6   1        1.21        0.49      2.09 o 
  10   6   1       44.93       34.48      3.42 o 
  11   6   1       71.04       84.76      5.22 o 
  12   6   1      577.11      616.72     34.01 o 
  13   6   1       50.41       37.60      5.20 o 
  14   6   1      100.19       84.75      9.23 o 
  15   6   1       31.70       31.82      8.27 o 
  16   6   1       24.57       12.38      5.79 o 
   1   7   1      804.67     1158.76     23.37 o 
   2   7   1       50.76       67.89      3.66 o 
   3   7   1     2960.08     3265.93     71.24 o 
   4   7   1     3693.44     4008.93     87.26 o 
   5   7   1      274.01      302.46      9.95 o 
   6   7   1        0.70        4.25      1.91 o 
   7   7   1       62.99       86.00      4.21 o 
   8   7   1        4.35       10.82      2.45 o 
   9   7   1      128.79      132.96      4.96 o 
  10   7   1       64.28       71.87      6.21 o 
  11   7   1      116.77      143.34      8.23 o 
  12   7   1      212.87      194.10      8.99 o 
  13   7   1      110.75       85.42      6.78 o 
  14   7   1        7.57       13.92      5.94 o 
  15   7   1       35.68       43.24      7.38 o 
   0   8   1     2369.45     2481.24     31.95 o 
   1   8   1     1909.49     2064.86     27.71 o 
   2   8   1      603.01      715.31     18.68 o 
   3   8   1     1834.21     1879.39     52.62 o 
   4   8   1        0.63        2.87      2.01 o 
   5   8   1      261.25      287.77      7.87 o 
   6   8   1       13.84       18.78      2.66 o 
   7   8   1      179.02      217.76      6.79 o 
   8   8   1      932.04      936.42     34.31 o 
   9   8   1      397.02      419.18     15.12 o 
  10   8   1      187.81      173.15      7.25 o 
  11   8   1      116.59       83.74      5.77 o 
  12   8   1        0.21        1.42      3.81 o 
  13   8   1       27.45       24.55      5.34 o 
  14   8   1        0.06        0.96      5.20 o 
  15   8   1        2.91       20.08      7.78 o 
   1   9   1      792.46      835.00     10.58 o 
   2   9   1      334.71      411.47      8.61 o 
   3   9   1     1397.59     1435.88     44.88 o 
   4   9   1      592.65      643.12     19.56 o 
   5   9   1     1504.69     1526.40     42.50 o 
   6   9   1      129.75      152.44      7.91 o 
   7   9   1        1.66       -0.71      2.57 o 
   8   9   1       47.37       41.59      3.75 o 
   9   9   1      172.12      166.45      6.65 o 
  10   9   1      145.02      129.30      6.59 o 
  11   9   1      357.25      403.01     19.07 o 
  12   9   1      159.01      165.84      8.06 o 
  13   9   1        4.16       -4.55      4.42 o 
  14   9   1        9.32       13.84      7.34 o 
   0  10   1        9.15        1.19      4.93 o 
   1  10   1     1068.66     1187.09     21.54 o 
   2  10   1      104.78      128.41      6.42 o 
   3  10   1      320.22      274.50      7.24 o 
   4  10   1      347.38      367.26      9.81 o 
   5  10   1      180.44      189.55      6.09 o 
   6  10   1      309.79      289.99      7.28 o 
   7  10   1      149.97      154.82      6.50 o 
   8  10   1       63.15       82.81      4.88 o 
   9  10   1      274.94      311.42     12.66 o 
  10  10   1       46.47       44.46      5.33 o 
  11  10   1       53.40       72.44      6.18 o 
  12  10   1       46.07       45.05      6.24 o 
  13  10   1        7.43       -0.94      5.53 o 
   1  11   1       84.12       71.23      6.37 o 
   2  11   1        4.32        3.50      4.19 o 
   3  11   1      589.85      550.10     16.75 o 
   4  11   1       36.75       30.35      3.99 o 
   5  11   1      124.53       89.54      4.85 o 
   6  11   1       35.94       41.78      4.14 o 
   7  11   1      130.27      148.12      6.08 o 
   8  11   1      112.28      137.88      6.22 o 
   9  11   1       33.52       43.65      4.98 o 
  10  11   1      108.85       80.75      6.44 o 
  11  11   1       24.39       20.35      5.51 o 
  12  11   1       60.56       73.73      7.26 o 
   0  12   1     1131.31     1115.96     37.43 o 
   1  12   1      819.32      795.45     17.07 o 
   2  12   1      171.54      178.35      9.47 o 
   3  12   1      588.21      687.56     21.94 o 
   4  12   1      178.20      178.76      8.52 o 
   5  12   1       11.11        5.39      3.66 o 
   6  12   1       71.32       52.08      4.51 o 
   7  12   1        3.90        7.33      3.58 o 
   8  12   1       15.78       10.25      4.18 o 
   9  12   1       43.42       33.53      5.33 o 
  10  12   1        1.01       -2.94      4.57 o 
  11  12   1        2.66        2.26      5.09 o 
   1  13   1        0.88        0.59      4.66 o 
   2  13   1       15.88       12.42      5.29 o 
   3  13   1       35.27       39.71      6.26 o 
   4  13   1       11.70       18.99      5.32 o 
   5  13   1       63.07       47.66      6.06 o 
   6  13   1        6.17       -0.02      4.32 o 
   7  13   1       75.82       90.83     10.31 o 
   8  13   1       59.45       84.99      7.30 o 
   9  13   1        1.47        5.69      5.18 o 
  10  13   1        4.38        3.38      5.37 o 
   0  14   1      344.43      303.36     17.72 o 
   1  14   1       14.83       17.17      5.76 o 
   2  14   1        8.95        8.30      5.00 o 
   3  14   1       61.32       64.42      7.39 o 
   4  14   1        7.03        0.86      4.92 o 
   5  14   1        0.37        1.49      5.17 o 
   6  14   1        1.01        1.92      5.59 o 
   7  14   1       56.01       84.08      7.74 o 
   8  14   1       70.82       67.34      8.40 o 
   1  15   1       44.36       35.26      6.75 o 
   2  15   1        1.85        2.93      5.32 o 
   3  15   1       13.66       18.93      6.19 o 
   4  15   1      171.76      169.68     10.76 o 
   5  15   1       50.41       57.75      7.88 o 
   6  15   1       55.59       45.91      7.72 o 
   0  16   1       41.85       31.36     10.27 o 
   1  16   1      106.41      101.94      9.28 o 
   0   0   2     8709.05     8132.12     35.56 o 
   1   0   2    22643.26    19282.43    820.71 o 
   2   0   2      375.28      441.61     29.88 o 
   3   0   2     5977.77     5207.17    457.93 o 
   4   0   2     2758.55     2498.53    124.12 o 
   5   0   2      179.48      106.24      9.97 o 
   6   0   2       66.80       50.87      3.68 o 
   7   0   2        0.17        0.58      1.14 o 
   8   0   2      244.01      264.15     20.08 o 
   9   0   2     1036.13     1120.42     47.22 o 
  10   0   2     2624.44     2581.81    153.85 o 
  11   0   2      842.00      813.82     28.85 o 
  12   0   2      509.48      485.05     13.77 o 
  13   0   2     2262.55     2246.94     60.46 o 
  14   0   2      102.18      148.48     12.72 o 
  15   0   2      304.58      463.45     21.11 o 
  16   0   2       96.10      125.17     13.02 o 
  17   0   2      114.06       80.53     11.63 o 
   1   1   2    10201.85     9823.54    388.64 o 
   2   1   2    12542.65    11202.19    531.34 o 
   3   1   2    10852.98    10326.30    813.71 o 
   4   1   2      181.58      244.44     13.07 o 
   5   1   2     5970.90     6342.22    195.22 o 
   6   1   2     3869.96     3595.51    119.74 o 
   7   1   2       47.68       19.09      2.65 o 
   8   1   2        0.00        2.12      1.59 o 
   9   1   2       72.09       34.95      2.52 o 
  10   1   2      230.24      221.86     10.12 o 
  11   1   2      200.14      204.36      7.62 o 
  12   1   2       46.34       48.75      3.86 o 
  13   1   2      499.67      631.07     16.21 o 
  14   1   2        9.82       18.55      5.61 o 
  15   1   2      926.62     1028.32     20.39 o 
  16   1   2       55.03       64.39      7.41 o 
  17   1   2       33.06       46.22      8.70 o 
   0   2   2     1411.75     1309.39     60.02 o 
   1   2   2      463.99      491.10     17.88 o 
   2   2   2    24666.39    23084.89    901.21 o 
   3   2   2    41917.54    40384.93   1707.95 o 
   4   2   2     1288.36     1286.29     58.90 o 
   5   2   2     1431.86     1532.51     37.61 o 
   6   2   2      949.68      719.88     30.25 o 
   7   2   2       68.03       54.25      2.55 o 
   8   2   2      789.26      826.42     28.61 o 
   9   2   2      736.01      659.98     21.46 o 
  10   2   2      566.95      647.87     26.47 o 
  11   2   2       10.99       16.74      3.06 o 
  12   2   2        0.01        2.74      2.96 o 
  13   2   2        6.45        3.17      3.36 o 
  14   2   2       10.92       18.65      4.55 o 
  15   2   2        6.62        3.75      4.21 o 
  16   2   2        0.40       -3.74      4.72 o 
  17   2   2        0.07       -2.26      5.58 o 
   1   3   2    33837.16    33392.65   1122.59 o 
   2   3   2    23066.60    23055.75    624.71 o 
   3   3   2     3780.19     4546.21    187.42 o 
   4   3   2       39.95       52.39      2.86 o 
   5   3   2      755.24      605.71     28.63 o 
   6   3   2     3399.30     3049.54    101.65 o 
   7   3   2      714.81      624.65     23.34 o 
   8   3   2     1000.15     1096.21     44.30 o 
   9   3   2      314.71      368.44     13.49 o 
  10   3   2       13.79        1.17      1.93 o 
  11   3   2      693.31      788.22     29.99 o 
  12   3   2      103.87       93.67      5.78 o 
  13   3   2       11.91       22.28      3.91 o 
  14   3   2       18.03       23.90      4.64 o 
  15   3   2        0.20       -0.81      4.47 o 
  16   3   2        9.67        9.63      5.30 o 
  17   3   2        9.18        4.68      5.11 o 
   0   4   2     1528.47     1415.33     59.41 o 
   1   4   2     3020.02     3124.01     72.06 o 
   2   4   2     3913.56     3748.81    103.13 o 
   3   4   2     7488.82     7196.44    177.90 o 
   4   4   2      102.66      105.09      4.97 o 
   5   4   2     1145.24     1015.59     36.49 o 
   6   4   2      885.55      746.70     25.74 o 
   7   4   2      657.47      748.39     26.78 o 
   8   4   2       29.45       35.04      2.24 o 
   9   4   2     1605.21     1649.96     66.40 o 
  10   4   2      182.38      168.96      7.43 o 
  11   4   2        3.27        3.44      2.59 o 
  12   4   2       20.51       19.08      3.58 o 
  13   4   2       40.52       23.67      4.29 o 
  14   4   2        3.18        7.78      4.80 o 
  15   4   2        0.09        0.66      4.60 o 
  16   4   2        0.27       -4.57      4.30 o 
   1   5   2      536.45      449.26      7.80 o 
   2   5   2       23.99       17.89      1.66 o 
   3   5   2      128.59      141.25      3.98 o 
   4   5   2     1050.98     1167.65     30.78 o 
   5   5   2       65.39       49.11      2.47 o 
   6   5   2      173.78      265.28     10.04 o 
   7   5   2      107.02      119.27      4.35 o 
   8   5   2      208.60      224.46     10.07 o 
   9   5   2       21.00       23.10      2.79 o 
  10   5   2        7.66        9.96      2.55 o 
  11   5   2       25.44       19.94      3.47 o 
  12   5   2       10.60       13.49      3.74 o 
  13   5   2        0.69        0.42      3.72 o 
  14   5   2      106.99      111.97     13.61 o 
  15   5   2       39.31       37.44      6.31 o 
  16   5   2        6.02        3.40      5.21 o 
   0   6   2    10275.64    11910.11    122.83 o 
   1   6   2       34.57       23.46      1.84 o 
   2   6   2       26.05       49.77      2.24 o 
   3   6   2      970.15     1040.34     20.48 o 
   4   6   2       12.65       32.77      2.04 o 
   5   6   2        9.04       10.70      1.83 o 
   6   6   2      113.58      137.67      5.03 o 
   7   6   2      120.51      125.69      5.46 o 
   8   6   2      152.16      171.43      7.81 o 
   9   6   2       98.17      111.73      5.65 o 
  10   6   2       33.04       37.11      3.44 o 
  11   6   2       25.16       29.03      3.57 o 
  12   6   2       70.55       74.12      5.94 o 
  13   6   2        2.07        1.87      3.91 o 
  14   6   2       42.97       26.99      6.02 o 
  15   6   2        5.52        8.52      5.34 o 
  16   6   2       35.78       36.22      8.11 o 
   1   7   2      851.29      902.00     17.83 o 
   2   7   2       65.06       64.62      2.74 o 
   3   7   2      935.35     1068.10     20.66 o 
   4   7   2      620.78      638.20     13.44 o 
   5   7   2      317.53      248.42      6.27 o 
   6   7   2       38.20       24.15      2.46 o 
   7   7   2     1297.81     1384.45     42.13 o 
   8   7   2       87.94       98.52      4.47 o 
   9   7   2      220.35      238.99     10.80 o 
  10   7   2       60.36       39.26      4.50 o 
  11   7   2        4.20       -0.88      3.07 o 
  12   7   2       76.54       90.98      6.77 o 
  13   7   2       40.85       43.11      5.84 o 
  14   7   2      282.91      326.15     15.95 o 
  15   7   2       21.21       28.66      7.98 o 
   0   8   2      108.66      115.86     14.90 o 
   1   8   2      470.31      387.95      6.07 o 
   2   8   2      528.18      430.74      7.35 o 
   3   8   2       11.25       10.91      2.23 o 
   4   8   2      255.35      293.73      6.16 o 
   5   8   2      990.19     1132.54     27.25 o 
   6   8   2      274.38      265.65      6.78 o 
   7   8   2       39.04       31.33      3.06 o 
   8   8   2       80.54       55.58      3.78 o 
   9   8   2       18.51       26.07      3.67 o 
  10   8   2      372.33      402.01     13.86 o 
  11   8   2       45.97       62.95      5.40 o 
  12   8   2      181.17      154.16      8.21 o 
  13   8   2       47.22       41.84      6.81 o 
  14   8   2       36.44       25.90      7.74 o 
  15   8   2        0.24        4.19      7.07 o 
   1   9   2     1777.31     1779.52     24.74 o 
   2   9   2        0.02        2.62      3.25 o 
   3   9   2       83.70       75.96      3.90 o 
   4   9   2        5.17        2.68      2.41 o 
   5   9   2      201.56      199.34      5.91 o 
   6   9   2       96.81      111.29      5.65 o 
   7   9   2       43.35       48.80      3.80 o 
   8   9   2       30.20       42.23      3.75 o 
   9   9   2       21.42       23.60      3.90 o 
  10   9   2        3.89       -0.68      3.38 o 
  11   9   2      669.20      663.56     34.45 o 
  12   9   2        6.21        5.07      5.61 o 
  13   9   2       29.44       19.81      6.31 o 
  14   9   2       18.62       38.81      8.56 o 
   0  10   2      102.43       87.69      9.10 o 
   1  10   2      608.28      624.18     12.43 o 
   2  10   2       73.82       99.29      6.61 o 
   3  10   2     3363.09     3349.97     79.48 o 
   4  10   2      144.98      158.45      5.82 o 
   5  10   2      451.95      479.62     16.40 o 
   6  10   2      277.82      276.73      7.20 o 
   7  10   2        4.58       12.41      3.25 o 
   8  10   2        9.20       18.01      3.83 o 
   9  10   2      743.33      821.50     25.76 o 
  10  10   2      101.27       89.22      6.32 o 
  11  10   2      490.66      437.72     25.31 o 
  12  10   2       16.16       17.27      6.20 o 
  13  10   2       38.41       29.04      6.95 o 
   1  11   2       33.38       52.43      5.62 o 
   2  11   2        4.14       -0.13      4.02 o 
   3  11   2      249.26      274.59      8.57 o 
   4  11   2       10.37       14.10      3.86 o 
   5  11   2       95.47       96.62      5.09 o 
   6  11   2      121.04      116.04      5.45 o 
   7  11   2       59.84       64.65      4.75 o 
   8  11   2       18.27       13.09      4.35 o 
   9  11   2      143.83      135.02      7.38 o 
  10  11   2       28.85       26.37      5.09 o 
  11  11   2        0.48        1.31      4.86 o 
  12  11   2       35.73       49.20      7.53 o 
   0  12   2      320.84      362.45     39.84 o 
   1  12   2     1232.81     1247.15     21.17 o 
   2  12   2      255.02      212.39     10.57 o 
   3  12   2      433.85      391.81     22.79 o 
   4  12   2        0.87        2.10      4.05 o 
   5  12   2      254.14      279.82     12.17 o 
   6  12   2       74.39       69.28      5.79 o 
   7  12   2       52.52       41.87      4.81 o 
   8  12   2       75.41       90.67      6.62 o 
   9  12   2        3.19        5.81      4.58 o 
  10  12   2       16.33        9.71      5.05 o 
  11  12   2       19.15       18.07      5.80 o 
   1  13   2      526.89      549.81     23.16 o 
   2  13   2       57.12       53.15      6.78 o 
   3  13   2      140.11      112.12     10.56 o 
   4  13   2       38.75       40.88      6.38 o 
   5  13   2       27.59       26.30      5.33 o 
   6  13   2        0.12       -3.24      4.32 o 
   7  13   2       67.92       65.81      6.06 o 
   8  13   2        9.93        7.32      5.74 o 
   9  13   2        6.93        7.47      4.94 o 
  10  13   2       20.30        9.09      5.55 o 
   0  14   2        5.54        9.74      7.89 o 
   1  14   2      250.25      255.85     11.79 o 
   2  14   2       16.15       12.18      5.38 o 
   3  14   2       70.92       61.35      7.23 o 
   4  14   2        1.41       -1.54      4.55 o 
   5  14   2        0.11        3.41      5.38 o 
   6  14   2       18.12       27.18      6.02 o 
   7  14   2        0.15       -2.00      5.53 o 
   8  14   2        4.06        2.81      5.75 o 
   1  15   2        0.11        4.36      5.25 o 
   2  15   2       30.35       41.78      7.08 o 
   3  15   2       48.50       52.32      7.38 o 
   4  15   2       66.65       55.60     11.06 o 
   5  15   2      158.07      179.15     10.99 o 
   6  15   2        0.53       -1.10      5.62 o 
   0  16   2       89.89       81.13     12.61 o 
   1   1   3      222.94      128.47      7.44 o 
   2   1   3     1544.02     1428.04     73.04 o 
   3   1   3    14600.72    14353.89    854.86 o 
   4   1   3      302.11      307.57     19.38 o 
   5   1   3      271.71      235.32      4.43 o 
   6   1   3     1460.76     1358.80     51.87 o 
   7   1   3     3273.79     3247.03    150.50 o 
   8   1   3      526.19      486.28     16.13 o 
   9   1   3        9.22       13.98      2.92 o 
  10   1   3      327.64      281.95     17.40 o 
  11   1   3      369.50      379.29     16.11 o 
  12   1   3      124.15      104.04      5.04 o 
  13   1   3      187.74      138.12      5.96 o 
  14   1   3        0.51        0.52      4.62 o 
  15   1   3      240.02      308.93     12.83 o 
  16   1   3       56.41       62.81      7.57 o 
  17   1   3       65.21       76.61     10.78 o 
   0   2   3    32671.29    33865.72   1066.02 o 
   1   2   3     1518.84     1513.70     32.05 o 
   2   2   3    43757.88    41388.12   1197.14 o 
   3   2   3    33103.16    30995.57   1280.78 o 
   4   2   3     1171.07     1112.81     48.23 o 
   5   2   3      476.86      415.96     22.18 o 
   6   2   3      284.46      268.54     15.30 o 
   7   2   3     3908.79     3990.98    171.85 o 
   8   2   3      615.30      674.87     29.60 o 
   9   2   3     1472.05     1320.26     57.09 o 
  10   2   3      225.57      212.84     11.82 o 
  11   2   3      537.49      478.45     25.70 o 
  12   2   3       91.34      117.96      7.07 o 
  13   2   3       29.10       28.63      3.80 o 
  14   2   3       28.30       15.15      4.92 o 
  15   2   3       85.70      116.58     12.30 o 
  16   2   3        4.14        3.82      5.54 o 
  17   2   3       38.17       56.23      7.65 o 
   1   3   3    17436.66    17003.67    358.39 o 
   2   3   3     7584.09     7878.99    159.41 o 
   3   3   3      654.65      655.95     17.31 o 
   4   3   3     3912.08     3750.27    174.49 o 
   5   3   3        0.25       26.85      1.58 o 
   6   3   3      652.33      771.32     32.21 o 
   7   3   3     3708.85     3746.58    151.32 o 
   8   3   3      115.39       87.40      4.53 o 
   9   3   3      118.13      111.07      4.81 o 
  10   3   3       23.54       44.52      3.63 o 
  11   3   3      198.43      204.82      9.58 o 
  12   3   3      767.95      744.14     30.10 o 
  13   3   3       33.23       27.95      4.72 o 
  14   3   3       29.38       26.27      4.76 o 
  15   3   3        0.02       -5.19      3.57 o 
  16   3   3       17.08       16.66      5.69 o 
   0   4   3     6264.34     6022.64    241.48 o 
   1   4   3     1567.22     1465.37     33.23 o 
   2   4   3     1371.74     1258.07     34.53 o 
   3   4   3      203.94      226.21      9.84 o 
   4   4   3       46.83       17.28      2.47 o 
   5   4   3     2083.83     2135.89     91.36 o 
   6   4   3     2401.29     2524.02    107.80 o 
   7   4   3      691.88      651.46     23.13 o 
   8   4   3      149.26      173.98      5.76 o 
   9   4   3      365.16      372.93     12.79 o 
  10   4   3       28.15       29.78      3.35 o 
  11   4   3       30.19       30.57      3.73 o 
  12   4   3       19.58       23.62      3.59 o 
  13   4   3        0.87       -4.40      3.06 o 
  14   4   3        9.44        2.75      4.26 o 
  15   4   3        1.70        4.72      4.95 o 
  16   4   3       14.85        2.56      6.14 o 
   1   5   3     1914.91     1767.37     35.95 o 
   2   5   3     1092.37     1147.12     32.67 o 
   3   5   3       53.85       73.53      2.98 o 
   4   5   3     5579.13     5929.99    158.35 o 
   5   5   3      629.92      574.66     20.98 o 
   6   5   3     1648.60     1588.71     62.48 o 
   7   5   3      524.35      562.28     20.71 o 
   8   5   3      133.85      183.34      8.25 o 
   9   5   3      912.78      787.77     35.98 o 
  10   5   3      102.55      101.90      9.49 o 
  11   5   3      820.55      842.82     48.82 o 
  12   5   3      510.02      488.03     28.69 o 
  13   5   3        3.16       15.74      4.44 o 
  14   5   3      172.01      148.58     10.32 o 
  15   5   3       84.75       73.56     11.26 o 
  16   5   3        6.84       -0.44      6.07 o 
   0   6   3    14159.69    15030.03    527.63 o 
   1   6   3       43.97       99.43      4.24 o 
   2   6   3     4348.05     4831.84     98.91 o 
   3   6   3      519.75      547.56     11.57 o 
   4   6   3     2214.51     2284.99     54.19 o 
   5   6   3      125.68       92.39      3.51 o 
   6   6   3      925.12      894.23     32.15 o 
   7   6   3     1361.94     1300.62     47.67 o 
   8   6   3      389.74      417.53     14.68 o 
   9   6   3      124.59      131.17      6.26 o 
  10   6   3        0.60        1.28      2.55 o 
  11   6   3        9.28        9.96      3.44 o 
  12   6   3       54.06       25.88      4.19 o 
  13   6   3       34.75       27.68      4.98 o 
  14   6   3       21.41       19.12      5.93 o 
  15   6   3       25.05       27.60      7.75 o 
   1   7   3     2474.92     2479.71     49.74 o 
   2   7   3     1005.19      966.05     27.36 o 
   3   7   3       61.73       58.00      2.73 o 
   4   7   3      199.01      210.12      4.62 o 
   5   7   3      179.68      173.25      7.19 o 
   6   7   3      567.81      570.37     15.51 o 
   7   7   3     1101.40     1078.26     39.78 o 
   8   7   3        6.53        1.18      2.47 o 
   9   7   3       57.18       68.86      4.48 o 
  10   7   3       27.17       27.57      3.70 o 
  11   7   3        0.01        0.63      3.41 o 
  12   7   3        5.11       13.04      5.19 o 
  13   7   3       17.21        2.56      5.09 o 
  14   7   3       94.93       72.33      7.98 o 
  15   7   3        0.00       -3.82      6.26 o 
   0   8   3     1159.94     1340.59     31.62 o 
   1   8   3      489.31      434.10     11.89 o 
   2   8   3        0.28       24.83      2.43 o 
   3   8   3     2711.21     2583.15     51.97 o 
   4   8   3      258.24      255.62      6.43 o 
   5   8   3      622.25      647.98     18.98 o 
   6   8   3        0.95       -0.57      2.19 o 
   7   8   3      110.11      116.51      4.75 o 
   8   8   3      253.35      271.94      7.40 o 
   9   8   3        4.61        1.22      3.02 o 
  10   8   3       51.18       46.87      4.93 o 
  11   8   3       86.14       69.00      8.41 o 
  12   8   3       71.48       74.80      7.55 o 
  13   8   3        3.51        6.05      5.28 o 
  14   8   3        1.88        1.55      5.33 o 
   1   9   3       62.77       44.32      3.40 o 
   2   9   3      546.50      579.56     16.05 o 
   3   9   3      431.74      427.91     12.57 o 
   4   9   3     1952.74     1904.09     59.10 o 
   5   9   3      431.07      393.20     10.32 o 
   6   9   3     3337.48     3345.49    103.28 o 
   7   9   3       62.81       85.12      4.64 o 
   8   9   3      573.53      532.19     15.82 o 
   9   9   3       16.39        7.90      3.77 o 
  10   9   3        0.40        2.18      3.73 o 
  11   9   3       14.79       16.78      5.21 o 
  12   9   3       44.26       47.67      6.96 o 
  13   9   3        8.83       12.12      5.88 o 
  14   9   3       15.50       18.20      6.57 o 
   0  10   3     1811.39     2005.07     99.35 o 
   1  10   3      338.38      344.73      9.33 o 
   2  10   3      230.61      189.37      9.89 o 
   3  10   3      147.11      135.33      6.33 o 
   4  10   3        8.14        8.12      3.42 o 
   5  10   3     1172.28     1213.97     34.42 o 
   6  10   3      102.12       92.03      5.22 o 
   7  10   3      114.21      139.03      8.14 o 
   8  10   3       95.46       83.86      5.87 o 
   9  10   3       18.22       15.95      4.41 o 
  10  10   3       19.34       13.67      4.48 o 
  11  10   3      134.60      145.63      7.68 o 
  12  10   3        3.67        2.85      5.68 o 
  13  10   3        0.02        0.03      5.63 o 
   1  11   3      150.93      203.48      9.22 o 
   2  11   3       16.22       16.97      4.56 o 
   3  11   3      180.48      159.70      7.20 o 
   4  11   3       61.99       54.15      5.03 o 
   5  11   3       23.12       14.31      3.62 o 
   6  11   3       70.66       55.00      4.72 o 
   7  11   3       22.55       23.42      4.47 o 
   8  11   3       56.69       60.10      5.67 o 
   9  11   3      586.90      628.08     31.62 o 
  10  11   3      171.74      227.86      9.40 o 
  11  11   3      113.97       95.00      7.72 o 
  12  11   3        0.02       -2.56      5.60 o 
   0  12   3       42.30       43.10      9.12 o 
   1  12   3      867.93      889.68     29.50 o 
   2  12   3      310.98      316.73     15.15 o 
   3  12   3       61.05       75.47      7.85 o 
   4  12   3        0.13       -1.73      3.90 o 
   5  12   3      663.58      715.89     24.69 o 
   6  12   3      191.00      181.22      7.90 o 
   7  12   3       10.51       10.24      4.35 o 
   8  12   3       13.92       11.94      4.66 o 
   9  12   3        0.10        3.97      4.21 o 
  10  12   3       48.21       49.89      6.04 o 
  11  12   3        3.07       -2.86      4.86 o 
   1  13   3      263.41      257.35     11.33 o 
   2  13   3      575.83      578.42     15.92 o 
   3  13   3       16.69       21.86      5.64 o 
   4  13   3      375.91      403.84     18.09 o 
   5  13   3        8.88        9.30      4.82 o 
   6  13   3       89.34       84.82      7.18 o 
   7  13   3       10.47        5.21      4.87 o 
   8  13   3        1.04        3.10      4.88 o 
   9  13   3       38.53       47.40      6.61 o 
   0  14   3       11.56       16.75      8.24 o 
   1  14   3        1.58        0.53      5.04 o 
   2  14   3       66.39       57.32      7.13 o 
   3  14   3        0.96        0.74      4.57 o 
   4  14   3        5.51        1.37      5.13 o 
   5  14   3       47.21       52.73      8.16 o 
   6  14   3       46.23       62.06      6.96 o 
   7  14   3        3.70        0.03      5.83 o 
   8  14   3        0.33       -3.30      5.48 o 
   1  15   3      113.55      164.86     10.66 o 
   2  15   3        9.79        4.28      5.57 o 
   3  15   3        1.48       -0.19      5.07 o 
   4  15   3       48.72       41.52      7.32 o 
   5  15   3        0.02       -0.50      5.38 o 
   0   0   4      166.91      109.60      7.80 o 
   1   0   4    22296.06    20487.43   1121.84 o 
   2   0   4    23123.50    20768.77    988.15 o 
   3   0   4     3669.56     3735.24    276.01 o 
   4   0   4      155.64      252.69     18.72 o 
   5   0   4    17822.81    16182.63   1466.41 o 
   6   0   4      161.73      117.78     13.19 o 
   7   0   4     2457.69     1851.89    114.39 o 
   8   0   4      921.70     1056.59    120.79 o 
   9   0   4       69.54       50.72      4.81 o 
  10   0   4      106.69       97.60     11.19 o 
  11   0   4       68.37       90.70      6.80 o 
  12   0   4     1869.02     2062.30    118.91 o 
  13   0   4      431.91      384.60     19.33 o 
  14   0   4       91.63       71.52     10.14 o 
  15   0   4        6.44       -7.00      6.34 o 
  16   0   4      122.42      123.73     12.82 o 
  17   0   4        5.22       13.08      8.70 o 
   1   1   4      391.92      534.03     17.90 o 
   2   1   4    21674.66    23236.19    964.99 o 
   3   1   4     3602.09     3349.01    176.03 o 
   4   1   4     4063.64     4596.15    265.46 o 
   5   1   4     7948.33     8129.19    515.54 o 
   6   1   4      606.25      617.91     28.32 o 
   7   1   4       51.64       47.06      3.16 o 
   8   1   4     1637.91     1594.81     78.11 o 
   9   1   4      361.60      386.98     18.46 o 
  10   1   4      600.01      520.10     34.87 o 
  11   1   4        0.73        5.08      3.05 o 
  12   1   4      153.03      164.41     13.13 o 
  13   1   4       44.64       53.63      4.61 o 
  14   1   4       70.24       69.70      5.45 o 
  15   1   4        1.77        3.89      4.45 o 
  16   1   4        0.79        0.36      4.36 o 
  17   1   4        4.19        1.70      5.48 o 
   0   2   4      618.66      668.81     22.91 o 
   1   2   4      803.51      737.24     22.99 o 
   2   2   4     7110.31     7536.01    228.77 o 
   3   2   4       27.61       22.42      1.76 o 
   4   2   4     3175.44     3191.01    132.12 o 
   5   2   4      386.23      496.43     39.02 o 
   6   2   4      444.41      365.86     17.32 o 
   7   2   4       65.75       74.03      3.59 o 
   8   2   4       39.31       27.31      2.50 o 
   9   2   4     1810.26     1789.26    124.20 o 
  10   2   4      600.50      578.84     22.72 o 
  11   2   4        2.79        0.02      2.81 o 
  12   2   4      140.86      142.57      5.97 o 
  13   2   4      877.48      889.08     38.05 o 
  14   2   4        9.94       14.32      3.71 o 
  15   2   4       35.53       28.90      6.15 o 
  16   2   4        0.00        4.97      5.24 o 
   1   3   4     2415.08     2650.24     58.71 o 
   2   3   4      578.92      555.07     14.28 o 
   3   3   4     1415.69     1394.88     40.00 o 
   4   3   4     4208.63     4661.09    178.86 o 
   5   3   4      292.50      263.97     16.20 o 
   6   3   4      411.70      491.54     21.84 o 
   7   3   4      183.38      214.62     13.59 o 
   8   3   4       38.89       43.12      3.86 o 
   9   3   4     1715.70     1638.94     96.75 o 
  10   3   4      204.66      207.65     14.71 o 
  11   3   4       39.68       31.98      4.05 o 
  12   3   4      411.45      419.03     21.86 o 
  13   3   4       37.66       27.89      4.48 o 
  14   3   4       45.02       53.45      5.18 o 
  15   3   4        2.38        1.26      4.13 o 
  16   3   4       99.14      139.39     12.54 o 
   0   4   4     1919.20     1673.76     69.32 o 
   1   4   4      316.21      287.59     11.59 o 
   2   4   4       40.47       50.22      2.42 o 
   3   4   4     1094.69     1401.00     37.60 o 
   4   4   4     3927.49     4076.08    120.47 o 
   5   4   4      410.13      388.06     16.72 o 
   6   4   4      464.04      511.31     25.18 o 
   7   4   4       55.57       40.28      2.35 o 
   8   4   4        9.25        3.62      1.83 o 
   9   4   4        5.29        6.04      2.03 o 
  10   4   4       57.62       48.87      4.01 o 
  11   4   4        5.15        5.96      2.99 o 
  12   4   4      312.63      360.36     19.91 o 
  13   4   4      261.50      273.25     17.48 o 
  14   4   4       46.37       40.05      6.15 o 
  15   4   4       29.30       42.42      7.92 o 
  16   4   4        3.00        1.48      6.30 o 
   1   5   4     2848.89     2976.09     59.50 o 
   2   5   4       29.68       15.11      2.14 o 
   3   5   4       58.89       34.57      3.42 o 
   4   5   4        7.55       20.79      1.89 o 
   5   5   4      314.42      317.42     11.81 o 
   6   5   4       50.39       72.89      4.60 o 
   7   5   4      242.06      261.37      9.19 o 
   8   5   4      237.04      206.71     10.73 o 
   9   5   4       41.44       49.31      3.75 o 
  10   5   4        3.25        3.84      2.77 o 
  11   5   4       45.40       42.09      4.32 o 
  12   5   4       17.97       16.65      3.87 o 
  13   5   4      190.72      229.85     23.40 o 
  14   5   4      120.66      132.46      9.73 o 
  15   5   4      197.75      191.00     16.88 o 
  16   5   4        4.29       -2.76      9.33 o 
   0   6   4     4470.70     4721.04    201.73 o 
   1   6   4     9606.17    10869.47    288.05 o 
   2   6   4      669.12      823.18     22.42 o 
   3   6   4      191.71      165.16      6.54 o 
   4   6   4      564.34      541.97     12.11 o 
   5   6   4      768.74      692.87     32.12 o 
   6   6   4      149.60      157.37      6.28 o 
   7   6   4      324.50      322.34     12.26 o 
   8   6   4        7.77        5.23      2.39 o 
   9   6   4      161.84      151.74     10.30 o 
  10   6   4        5.78        9.88      3.26 o 
  11   6   4       66.78       70.05      7.26 o 
  12   6   4      372.66      396.05     22.24 o 
  13   6   4      329.12      322.00     23.72 o 
  14   6   4        0.35        1.07      5.17 o 
  15   6   4       21.85       27.03      7.73 o 
   1   7   4     3177.56     3267.93     80.70 o 
   2   7   4       91.82       77.27      3.43 o 
   3   7   4     4314.22     4243.24    106.20 o 
   4   7   4      254.13      248.12      7.19 o 
   5   7   4      679.02      693.74     17.65 o 
   6   7   4      102.16      112.51      4.27 o 
   7   7   4       39.18       41.35      3.08 o 
   8   7   4      591.64      580.69     21.54 o 
   9   7   4      406.82      412.09     21.22 o 
  10   7   4       26.74       10.52      4.18 o 
  11   7   4      141.08      149.90      8.77 o 
  12   7   4        3.77        0.64      4.19 o 
  13   7   4        0.15        2.34      4.92 o 
  14   7   4       15.68       12.81      5.83 o 
  15   7   4       31.44       14.12      7.03 o 
   0   8   4       67.00      121.33      7.02 o 
   1   8   4      459.86      449.66      8.31 o 
   2   8   4      434.47      472.86     14.74 o 
   3   8   4        0.02        1.62      2.11 o 
   4   8   4      627.92      661.28     15.90 o 
   5   8   4      628.51      576.05     18.85 o 
   6   8   4       35.10       22.08      2.86 o 
   7   8   4      121.30      114.31      5.93 o 
   8   8   4      574.98      606.81     27.35 o 
   9   8   4       89.35      107.06      6.07 o 
  10   8   4      112.12      121.24      8.65 o 
  11   8   4       60.25       40.70      5.71 o 
  12   8   4       77.10      102.24      8.31 o 
  13   8   4       51.45       54.49      7.35 o 
  14   8   4        7.04        2.42      5.21 o 
   1   9   4        7.42        6.98      2.29 o 
   2   9   4        0.23        1.05      2.01 o 
   3   9   4      167.22      185.24      5.93 o 
   4   9   4      941.29      946.94     31.00 o 
   5   9   4       24.84       13.56      2.90 o 
   6   9   4     1049.39     1028.85     33.07 o 
   7   9   4       88.34       74.82      5.45 o 
   8   9   4      319.85      310.35     12.57 o 
   9   9   4        0.03       -0.08      3.73 o 
  10   9   4       17.62        9.95      4.25 o 
  11   9   4        7.35        4.45      4.70 o 
  12   9   4       38.38       29.80      6.61 o 
  13   9   4       14.49       11.11      5.60 o 
  14   9   4       19.22       26.21      7.03 o 
   0  10   4      482.17      478.46     15.90 o 
   1  10   4      360.41      340.76      9.11 o 
   2  10   4        2.71       -2.18      2.73 o 
   3  10   4       28.56       38.13      4.15 o 
   4  10   4      425.03      396.33     10.31 o 
   5  10   4      423.87      417.97     11.67 o 
   6  10   4      269.85      296.97     11.80 o 
   7  10   4      100.61      100.80      6.22 o 
   8  10   4        2.13       -0.85      3.63 o 
   9  10   4      208.06      189.77      8.39 o 
  10  10   4      189.21      180.00     11.88 o 
  11  10   4       19.59        7.60      5.04 o 
  12  10   4        4.02        1.64      5.20 o 
  13  10   4        0.83        8.97      6.24 o 
   1  11   4        4.14        2.62      3.74 o 
   2  11   4      250.07      194.85      8.88 o 
   3  11   4      199.65      234.20      8.83 o 
   4  11   4       75.91       74.58      5.57 o 
   5  11   4      302.06      314.08      9.51 o 
   6  11   4       28.61       34.31      4.23 o 
   7  11   4       78.96       69.13      5.76 o 
   8  11   4      130.70      134.29      8.07 o 
   9  11   4        5.35        7.59      4.38 o 
  10  11   4       69.71       76.50      6.58 o 
  11  11   4        6.82        4.57      4.78 o 
  12  11   4        7.67        7.17      5.78 o 
   0  12   4     2217.49     2224.87    187.99 o 
   1  12   4      613.85      587.55     24.01 o 
   2  12   4        8.10        7.83      4.89 o 
   3  12   4      300.23      293.12     10.54 o 
   4  12   4       58.90       60.24      5.45 o 
   5  12   4       93.83       90.88      6.27 o 
   6  12   4        5.45        4.30      3.85 o 
   7  12   4       14.65       11.74      4.80 o 
   8  12   4        0.50       -4.92      3.95 o 
   9  12   4        3.13        1.81      4.31 o 
  10  12   4       77.15       81.98      6.90 o 
  11  12   4       20.35       21.40      6.09 o 
   1  13   4        0.78        5.12      5.09 o 
   2  13   4      101.69       97.39      8.17 o 
   3  13   4      274.44      267.66     12.57 o 
   4  13   4       60.65       73.86      6.80 o 
   5  13   4       28.58       20.74      5.19 o 
   6  13   4        0.00       -4.96      4.21 o 
   7  13   4       29.62       21.18      5.58 o 
   8  13   4       59.24       63.91      7.05 o 
   9  13   4       57.73       51.14      6.88 o 
   0  14   4      740.96      747.28     29.05 o 
   1  14   4       26.50       43.34      6.78 o 
   2  14   4      436.97      361.11     13.55 o 
   3  14   4        5.06        0.74      4.90 o 
   4  14   4       48.10       49.51      6.87 o 
   5  14   4        1.20       -6.58      4.39 o 
   6  14   4       12.20        1.81      5.93 o 
   7  14   4       64.93       71.48      8.74 o 
   1  15   4       23.85       24.36      6.61 o 
   2  15   4       63.45       55.11      7.83 o 
   3  15   4        0.54        3.59      5.68 o 
   4  15   4        3.84        4.90      5.66 o 
   5  15   4        1.50       -2.37      6.15 o 
   1   1   5        0.31       17.19      5.59 o 
   2   1   5     2973.63     2825.49    107.32 o 
   3   1   5    10003.62    10069.50    449.61 o 
   4   1   5      159.55      190.15     13.67 o 
   5   1   5     4580.24     5038.22    338.64 o 
   6   1   5     5158.99     5592.82    337.42 o 
   7   1   5        5.62        9.42      1.74 o 
   8   1   5       16.81       28.65      2.60 o 
   9   1   5      378.49      322.27     16.53 o 
  10   1   5      431.23      383.41     24.42 o 
  11   1   5       53.87       59.99      5.57 o 
  12   1   5        9.63        3.50      3.56 o 
  13   1   5       34.73       30.64      4.02 o 
  14   1   5       62.84       66.16      4.77 o 
  15   1   5       12.39       -0.91      4.20 o 
  16   1   5       61.73       79.28      8.65 o 
   0   2   5      934.56      668.21     20.83 o 
   1   2   5     4070.10     3839.12    101.13 o 
   2   2   5    10291.64    10327.17    359.03 o 
   3   2   5      176.70      160.37      5.47 o 
   4   2   5     4462.43     4348.35    215.08 o 
   5   2   5       20.10       65.31      6.51 o 
   6   2   5      130.09      176.23      9.54 o 
   7   2   5      769.73      791.00     38.80 o 
   8   2   5      122.24      213.64     14.88 o 
   9   2   5      202.03      199.64      7.03 o 
  10   2   5     1406.21     1408.11     87.62 o 
  11   2   5      135.42      102.16      5.05 o 
  12   2   5        9.05        5.00      3.28 o 
  13   2   5       86.91      105.33      5.56 o 
  14   2   5       26.16       41.63      4.56 o 
  15   2   5        4.07       -5.05      4.83 o 
  16   2   5        1.08       -4.85      6.33 o 
   1   3   5     1107.53     1167.01     29.79 o 
   2   3   5       32.46       45.75      2.24 o 
   3   3   5     4259.15     4513.63    140.57 o 
   4   3   5       89.82      143.34      5.82 o 
   5   3   5     1183.55     1295.60     58.04 o 
   6   3   5      226.06      264.28     11.48 o 
   7   3   5      579.53      627.96     24.21 o 
   8   3   5       73.87       71.45      4.33 o 
   9   3   5       72.29       89.94      5.65 o 
  10   3   5      189.13      194.64     13.02 o 
  11   3   5      255.48      265.12     17.06 o 
  12   3   5      616.73      582.30     40.44 o 
  13   3   5       26.74       36.97      4.69 o 
  14   3   5       94.75       98.80      6.85 o 
  15   3   5        0.11       -5.10      3.59 o 
  16   3   5       81.59       92.25      8.51 o 
   0   4   5     1032.14     1108.35     44.36 o 
   1   4   5        5.02       18.72      1.99 o 
   2   4   5     1731.49     1936.71     45.14 o 
   3   4   5      308.61      307.42      9.56 o 
   4   4   5       60.36       71.18      5.37 o 
   5   4   5     5658.28     6087.20    202.69 o 
   6   4   5     2423.29     2234.53     85.88 o 
   7   4   5      248.96      313.68     16.87 o 
   8   4   5      983.58      977.73     52.70 o 
   9   4   5      473.52      351.83     18.36 o 
  10   4   5       11.48        7.55      3.11 o 
  11   4   5        8.15        1.99      3.46 o 
  12   4   5       31.46       26.49      4.63 o 
  13   4   5       59.20       56.31      6.34 o 
  14   4   5       39.43       30.11      6.03 o 
  15   4   5        1.49        1.32      3.93 o 
  16   4   5       36.72       33.57      8.10 o 
   1   5   5       72.70      106.95     10.34 o 
   2   5   5     4197.08     4267.35    103.67 o 
   3   5   5     3386.59     3056.03     93.81 o 
   4   5   5     2905.26     2864.80     83.18 o 
   5   5   5     4340.51     4459.00    111.39 o 
   6   5   5      704.84      613.77     23.48 o 
   7   5   5        0.86        0.75      2.02 o 
   8   5   5      108.30      117.54      5.94 o 
   9   5   5      357.96      340.91     21.15 o 
  10   5   5       19.47       31.51      4.38 o 
  11   5   5      151.53      173.82      8.13 o 
  12   5   5       57.73       45.98      6.36 o 
  13   5   5       28.38       23.89      5.07 o 
  14   5   5       39.52       55.11      7.04 o 
  15   5   5       20.18       31.43      6.68 o 
   0   6   5        0.27        4.78      2.57 o 
   1   6   5     1784.33     1502.98     42.07 o 
   2   6   5       96.38       80.53      3.57 o 
   3   6   5       32.46       38.43      3.45 o 
   4   6   5      319.16      247.70      7.15 o 
   5   6   5      413.78      440.74     11.65 o 
   6   6   5      276.04      211.90      5.72 o 
   7   6   5      229.01      229.75     11.48 o 
   8   6   5        4.53        3.32      2.70 o 
   9   6   5      687.67      711.57     29.02 o 
  10   6   5       66.16       67.83      5.78 o 
  11   6   5       50.14       69.49      5.91 o 
  12   6   5       68.37       73.38      6.46 o 
  13   6   5        0.01        2.62      4.45 o 
  14   6   5      104.50      109.77      8.92 o 
  15   6   5        0.01       -0.07      5.36 o 
   1   7   5     1004.75     1094.06     24.34 o 
   2   7   5       43.74       33.12      2.84 o 
   3   7   5      845.56     1056.63     34.71 o 
   4   7   5      526.34      536.23     20.12 o 
   5   7   5       17.64       22.82      2.71 o 
   6   7   5      535.81      572.77     16.69 o 
   7   7   5      119.98      107.46      7.79 o 
   8   7   5      471.07      458.36     19.30 o 
   9   7   5        1.04        2.69      3.28 o 
  10   7   5      314.30      325.94     15.38 o 
  11   7   5       17.83       18.98      4.69 o 
  12   7   5      144.15      150.04     11.69 o 
  13   7   5        5.43        7.61      5.40 o 
  14   7   5       20.99       10.15      5.75 o 
  15   7   5       10.53        5.92      5.96 o 
   0   8   5       64.78       50.67      5.09 o 
   1   8   5      909.80      890.47     29.91 o 
   2   8   5      832.65      865.58     23.72 o 
   3   8   5       75.74       88.07      5.05 o 
   4   8   5      368.56      295.57      9.10 o 
   5   8   5        9.10        3.42      2.52 o 
   6   8   5       14.87       27.62      3.52 o 
   7   8   5     1407.75     1440.66     60.65 o 
   8   8   5      264.98      318.46     17.00 o 
   9   8   5     1137.58     1178.34     50.44 o 
  10   8   5      189.37      198.83     14.33 o 
  11   8   5       11.86       14.33      5.00 o 
  12   8   5      192.62      256.41     15.41 o 
  13   8   5       37.08       56.55      7.25 o 
  14   8   5       15.47        7.17      5.89 o 
   1   9   5        8.17       13.86      2.72 o 
   2   9   5       39.71       69.52      4.12 o 
   3   9   5      486.33      464.98     16.50 o 
   4   9   5      342.41      294.17      7.51 o 
   5   9   5       77.04       91.16      5.01 o 
   6   9   5     1229.46     1294.59     50.25 o 
   7   9   5     1111.80     1036.55     36.64 o 
   8   9   5        3.67        6.71      4.04 o 
   9   9   5        0.70       -0.47      3.64 o 
  10   9   5       40.27       44.06      5.95 o 
  11   9   5       90.53       99.21      7.51 o 
  12   9   5        6.81        7.25      5.18 o 
  13   9   5        3.01       -0.45      5.52 o 
   0  10   5      623.98      640.21     21.55 o 
   1  10   5      149.03      113.46      6.17 o 
   2  10   5       15.19        7.24      3.09 o 
   3  10   5        1.76       -3.21      2.84 o 
   4  10   5      333.98      355.03     10.47 o 
   5  10   5      286.96      277.16     10.50 o 
   6  10   5       40.41       31.84      5.18 o 
   7  10   5      914.63      904.62     49.60 o 
   8  10   5      426.14      385.50     16.72 o 
   9  10   5      120.94      103.32      6.57 o 
  10  10   5       69.44       70.36      8.22 o 
  11  10   5       11.38       13.60      5.35 o 
  12  10   5       11.78        3.59      4.99 o 
   1  11   5      271.85      298.67     20.82 o 
   2  11   5        8.74        4.89      3.49 o 
   3  11   5       25.95       12.39      3.84 o 
   4  11   5      220.40      185.12     10.70 o 
   5  11   5       31.24       32.01      4.50 o 
   6  11   5      282.69      276.66     13.91 o 
   7  11   5        0.07        1.12      3.74 o 
   8  11   5       33.40       30.70      5.07 o 
   9  11   5       64.98       53.20      5.80 o 
  10  11   5       68.41       59.37      6.82 o 
  11  11   5       17.15       18.11      5.71 o 
   0  12   5      240.29      230.44     30.69 o 
   1  12   5      277.80      298.06     16.59 o 
   2  12   5      202.24      194.20     11.25 o 
   3  12   5       12.87        7.37      4.56 o 
   4  12   5        5.26        5.05      3.98 o 
   5  12   5       67.94       62.99      5.70 o 
   6  12   5       16.81       11.91      4.85 o 
   7  12   5        9.41        3.70      4.69 o 
   8  12   5       36.78       48.46      6.12 o 
   9  12   5       62.68       75.08      6.54 o 
  10  12   5       57.68       76.51      7.77 o 
   1  13   5        1.53       -0.99      4.60 o 
   2  13   5      488.11      504.11     14.99 o 
   3  13   5       35.49       43.43      6.47 o 
   4  13   5        8.45       12.46      5.26 o 
   5  13   5       53.30       64.25      6.64 o 
   6  13   5        4.89        5.40      4.79 o 
   7  13   5       56.95       52.49      6.74 o 
   8  13   5        4.39       -0.56      4.84 o 
   9  13   5        0.15       -0.72      5.11 o 
   0  14   5      129.93      114.80     13.02 o 
   1  14   5        3.68        6.99      5.60 o 
   2  14   5       67.77       93.92      8.58 o 
   3  14   5       16.75        8.76      5.57 o 
   4  14   5        0.00        0.23      5.07 o 
   5  14   5        9.58        8.33      5.90 o 
   6  14   5        1.85        6.03      5.98 o 
   7  14   5        0.01       -0.73      5.55 o 
   1  15   5        2.09       -4.08      5.11 o 
   2  15   5       52.67       52.59      7.65 o 
   3  15   5       10.93        6.27      5.62 o 
   4  15   5       34.18       39.30      7.31 o 
   0   0   6      838.01      662.24     23.08 o 
   1   0   6       36.16       66.69      2.91 o 
   2   0   6     5163.93     4406.01    203.09 o 
   3   0   6     5142.61     5106.65    282.58 o 
   4   0   6       25.08       10.89      2.41 o 
   5   0   6     2878.34     2925.72    249.14 o 
   6   0   6    12034.04    11870.98    980.86 o 
   7   0   6      658.33      603.09     24.75 o 
   8   0   6      238.49      196.54     12.66 o 
   9   0   6      103.40       94.96     21.74 o 
  10   0   6      649.88      641.75     45.88 o 
  11   0   6     1797.45     1652.99    108.25 o 
  12   0   6      131.29      158.85     22.01 o 
  13   0   6        4.09        0.91      5.61 o 
  14   0   6        0.53       11.32      6.80 o 
  15   0   6        8.75        3.81      6.08 o 
  16   0   6        0.06       -0.02      5.42 o 
   1   1   6      575.28      529.77     12.64 o 
   2   1   6     5260.58     4818.95    166.05 o 
   3   1   6     5110.57     5505.08    235.38 o 
   4   1   6      764.07      894.62     41.84 o 
   5   1   6        1.83        1.37      1.58 o 
   6   1   6       56.96       24.84      2.85 o 
   7   1   6       15.06       21.86      2.56 o 
   8   1   6       31.43       20.29      2.72 o 
   9   1   6      875.48      748.00     45.81 o 
  10   1   6      400.60      332.91     21.79 o 
  11   1   6       33.96       36.80      4.07 o 
  12   1   6       63.51       54.46      4.75 o 
  13   1   6        0.01        0.09      3.02 o 
  14   1   6        0.06       -3.25      3.16 o 
  15   1   6      120.80      143.59      7.65 o 
  16   1   6        1.79       -0.57      4.96 o 
   0   2   6     4342.32     3654.00    102.99 o 
   1   2   6        0.74        0.05      1.04 o 
   2   2   6     1246.21     1331.58     42.93 o 
   3   2   6      586.81      594.79     23.53 o 
   4   2   6      396.32      500.41     20.67 o 
   5   2   6     2926.74     3066.92    173.88 o 
   6   2   6     1387.61     1394.42     78.39 o 
   7   2   6      234.01      217.30     14.57 o 
   8   2   6      166.56      163.03     10.07 o 
   9   2   6       48.81       39.33      3.96 o 
  10   2   6       92.32       75.16      4.73 o 
  11   2   6     1085.90     1094.94     64.62 o 
  12   2   6      317.47      356.83     20.56 o 
  13   2   6        7.06        6.53      3.44 o 
  14   2   6       20.81       16.46      4.24 o 
  15   2   6       65.16       64.99      5.92 o 
  16   2   6       31.06       33.73      6.77 o 
   1   3   6       49.36       38.95      1.98 o 
   2   3   6     1538.25     1584.72     43.93 o 
   3   3   6     7095.44     7650.23    254.23 o 
   4   3   6        8.51        8.67      2.60 o 
   5   3   6     1521.44     1414.48     57.34 o 
   6   3   6     6128.80     5982.15    332.45 o 
   7   3   6     1075.68     1051.16     52.24 o 
   8   3   6      192.38      190.05     13.08 o 
   9   3   6       53.30       35.49      3.91 o 
  10   3   6       22.52       23.67      3.94 o 
  11   3   6     1311.29     1175.59     65.38 o 
  12   3   6       78.09       68.77      6.99 o 
  13   3   6        1.21        2.89      3.58 o 
  14   3   6      160.78      184.08     10.05 o 
  15   3   6        1.92       -0.81      4.14 o 
  16   3   6       38.76       55.57      7.74 o 
   0   4   6     4173.36     4312.07    230.66 o 
   1   4   6      143.66      117.93      4.38 o 
   2   4   6    12135.41    12814.98    336.62 o 
   3   4   6      421.38      523.20     15.22 o 
   4   4   6        1.94        5.87      1.72 o 
   5   4   6     5773.75     6178.53    204.65 o 
   6   4   6       48.84       55.67      3.95 o 
   7   4   6     1549.80     1531.90     66.77 o 
   8   4   6        8.62       10.76      2.97 o 
   9   4   6      617.46      642.71     41.36 o 
  10   4   6     1133.23     1088.68     79.45 o 
  11   4   6        8.47       11.76      4.65 o 
  12   4   6       47.72       48.10      5.51 o 
  13   4   6       54.87       68.05      6.27 o 
  14   4   6        9.01       12.78      4.75 o 
  15   4   6        5.89        9.49      4.78 o 
  16   4   6        0.38       -3.16      5.87 o 
   1   5   6     1293.96     1224.31     35.50 o 
   2   5   6      237.64      335.94     10.29 o 
   3   5   6       36.89       65.39      2.91 o 
   4   5   6        1.59       -1.44      1.72 o 
   5   5   6       20.70       21.49      2.62 o 
   6   5   6      512.28      480.26     27.88 o 
   7   5   6       48.12       42.04      4.07 o 
   8   5   6      141.42      162.73      9.52 o 
   9   5   6      617.91      659.58     46.20 o 
  10   5   6       29.80       28.24      5.26 o 
  11   5   6      453.01      468.86     33.31 o 
  12   5   6        0.04       -0.31      3.94 o 
  13   5   6       36.15       29.49      5.28 o 
  14   5   6       74.78       64.81      6.66 o 
  15   5   6        2.19        1.69      5.27 o 
   0   6   6      460.27      498.94     27.90 o 
   1   6   6      136.40      183.20      6.89 o 
   2   6   6     1137.28     1084.60     30.50 o 
   3   6   6        4.25        4.81      2.14 o 
   4   6   6       29.59       39.66      3.79 o 
   5   6   6       12.36        4.65      2.04 o 
   6   6   6      586.03      632.49     23.50 o 
   7   6   6      116.81      132.54      6.38 o 
   8   6   6        1.76       -0.97      3.43 o 
   9   6   6       15.71       10.73      4.38 o 
  10   6   6      104.28       96.66      6.64 o 
  11   6   6        4.10       -2.31      3.64 o 
  12   6   6       20.55       22.76      5.06 o 
  13   6   6       38.70       41.58      5.84 o 
  14   6   6        9.40        0.32      5.44 o 
  15   6   6        3.74        5.60      6.01 o 
   1   7   6      492.51      473.35     13.41 o 
   2   7   6     2927.01     2939.42     81.60 o 
   3   7   6       23.63       20.16      2.59 o 
   4   7   6      765.48      876.86     21.14 o 
   5   7   6      794.92      792.29     12.21 o 
   6   7   6     1506.61     1505.41     63.93 o 
   7   7   6      318.43      423.55     23.30 o 
   8   7   6      153.27      177.18     12.18 o 
   9   7   6       79.62       55.34      5.53 o 
  10   7   6       43.68       45.42      5.67 o 
  11   7   6       16.57       16.07      4.75 o 
  12   7   6       29.60       35.49      7.26 o 
  13   7   6        1.05        0.09      4.50 o 
  14   7   6      147.00      190.68     16.82 o 
   0   8   6      458.38      496.96     35.90 o 
   1   8   6        3.94        5.99      2.43 o 
   2   8   6      731.17      688.65     17.84 o 
   3   8   6       13.51       31.14      3.22 o 
   4   8   6       13.02       13.75      2.75 o 
   5   8   6        0.86        2.54      2.60 o 
   6   8   6       12.62       22.74      5.03 o 
   7   8   6     1436.81     1483.93     68.10 o 
   8   8   6       49.19       74.67      5.72 o 
   9   8   6     1983.03     1899.92    122.14 o 
  10   8   6       15.29       24.64      5.14 o 
  11   8   6        6.30        2.11      4.41 o 
  12   8   6       18.53       17.05      5.35 o 
  13   8   6       11.05       12.16      5.27 o 
  14   8   6       19.25        5.79      6.02 o 
   1   9   6        5.64       12.17      2.72 o 
   2   9   6      291.32      286.56      9.79 o 
   3   9   6      133.38      130.13      5.07 o 
   4   9   6      226.40      245.70      6.97 o 
   5   9   6       59.14       52.01      4.68 o 
   6   9   6      403.70      402.87     22.70 o 
   7   9   6      409.07      481.52     16.73 o 
   8   9   6        6.13        1.40      3.81 o 
   9   9   6        7.90       12.11      4.06 o 
  10   9   6        4.27        3.48      4.36 o 
  11   9   6        0.15       -2.44      4.26 o 
  12   9   6        0.04        3.10      4.84 o 
  13   9   6       64.90       61.67      7.07 o 
   0  10   6       21.04       18.32      4.64 o 
   1  10   6        1.18       -0.67      2.70 o 
   2  10   6      928.74      873.17     36.40 o 
   3  10   6        0.07       -4.15      2.99 o 
   4  10   6        0.24        0.45      3.21 o 
   5  10   6       13.73       12.60      3.45 o 
   6  10   6       84.97       58.28      5.20 o 
   7  10   6        5.24       -0.76      3.86 o 
   8  10   6      207.38      205.33      8.45 o 
   9  10   6       26.35       30.32      5.01 o 
  10  10   6       43.09       46.06      6.35 o 
  11  10   6       49.77       38.68      6.33 o 
  12  10   6       16.73       11.88      5.72 o 
   1  11   6      154.56      130.64      7.14 o 
   2  11   6      711.89      633.75     17.55 o 
   3  11   6      116.02      142.31      8.85 o 
   4  11   6      224.93      202.26      8.09 o 
   5  11   6        6.41       11.43      3.95 o 
   6  11   6      539.35      525.99     22.47 o 
   7  11   6        8.45        6.38      4.33 o 
   8  11   6       14.83       14.46      4.61 o 
   9  11   6       60.59       57.35      5.91 o 
  10  11   6       22.89       29.60      6.19 o 
  11  11   6        0.97       -2.19      5.08 o 
   0  12   6       59.23       70.83     21.19 o 
   1  12   6       64.84       61.84      6.65 o 
   2  12   6        0.39       -2.33      4.16 o 
   3  12   6        0.98       -1.49      3.43 o 
   4  12   6        0.05       -1.43      3.39 o 
   5  12   6      209.76      214.44      9.63 o 
   6  12   6        0.00       -2.03      4.40 o 
   7  12   6        0.03        0.80      4.53 o 
   8  12   6       97.14      121.82      9.91 o 
   9  12   6       14.26       10.41      4.97 o 
  10  12   6        3.68       -2.20      4.93 o 
   1  13   6       51.15       52.43      6.83 o 
   2  13   6       16.16       11.70      5.47 o 
   3  13   6      211.33      224.68     10.97 o 
   4  13   6       61.18       76.29      7.09 o 
   5  13   6      117.01       91.96      7.65 o 
   6  13   6      198.60      191.80     13.23 o 
   7  13   6        9.08        7.93      5.27 o 
   8  13   6       10.55        7.15      5.13 o 
   0  14   6      471.96      472.20     61.65 o 
   1  14   6       91.45       87.62      8.58 o 
   2  14   6      318.39      282.71     18.44 o 
   3  14   6      148.54      151.75     19.13 o 
   4  14   6       18.14       17.91      5.90 o 
   5  14   6       53.12       44.18      7.77 o 
   6  14   6        0.21       -4.59      5.49 o 
   1  15   6       74.71       78.68      8.59 o 
   2  15   6       25.99       27.56      7.01 o 
   3  15   6        8.82       20.85      6.70 o 
   1   1   7        0.02        3.15      0.93 o 
   2   1   7      994.33      920.68     27.48 o 
   3   1   7     1497.11     1439.97     56.01 o 
   4   1   7     1847.52     1818.94     71.94 o 
   5   1   7      235.82      265.04     11.34 o 
   6   1   7      309.46      298.17     17.07 o 
   7   1   7       44.69       37.91      4.55 o 
   8   1   7        8.41       14.45      3.09 o 
   9   1   7      765.15      744.17     44.35 o 
  10   1   7        4.26        0.94      2.75 o 
  11   1   7      161.75      135.16      6.86 o 
  12   1   7      102.17       83.56      5.43 o 
  13   1   7      117.68      123.42      6.68 o 
  14   1   7        7.35       10.27      4.23 o 
  15   1   7       28.18       39.88      5.92 o 
  16   1   7        2.83       -1.67      5.34 o 
   0   2   7      150.42      221.96      6.87 o 
   1   2   7     1404.64     1281.74     33.21 o 
   2   2   7      679.32      634.69     19.70 o 
   3   2   7     2635.14     2929.59    111.97 o 
   4   2   7     1255.39     1523.21     63.52 o 
   5   2   7     7045.22     7057.93    302.26 o 
   6   2   7      623.56      695.46     40.34 o 
   7   2   7        5.98        8.52      2.65 o 
   8   2   7       39.26       12.28      2.96 o 
   9   2   7       82.43       81.25      5.22 o 
  10   2   7      329.39      354.23     15.19 o 
  11   2   7       34.44       28.55      4.27 o 
  12   2   7       11.29       12.79      3.91 o 
  13   2   7        8.29       13.49      4.25 o 
  14   2   7        5.53        7.19      4.29 o 
  15   2   7       77.12       85.11      6.51 o 
  16   2   7       10.80        0.85      5.55 o 
   1   3   7     2084.56     2093.50     64.26 o 
   2   3   7        0.84       -0.11      1.40 o 
   3   3   7     2737.36     2634.83     88.44 o 
   4   3   7       89.14       89.76      8.33 o 
   5   3   7     2315.26     2303.82     98.75 o 
   6   3   7       10.42        7.74      2.37 o 
   7   3   7     1892.13     1964.58    112.65 o 
   8   3   7        7.52       19.91      3.56 o 
   9   3   7      901.59      870.98     49.03 o 
  10   3   7       81.71       87.33      5.91 o 
  11   3   7        8.87        8.22      4.26 o 
  12   3   7      238.16      230.52      9.08 o 
  13   3   7       24.28       24.34      4.84 o 
  14   3   7        0.01        1.31      3.61 o 
  15   3   7        4.91        5.95      4.21 o 
   0   4   7      668.53      742.70     34.35 o 
   1   4   7     1184.06     1180.19     33.65 o 
   2   4   7     4306.89     4546.05    131.30 o 
   3   4   7      221.89      219.90      9.16 o 
   4   4   7     1670.91     1929.53     71.11 o 
   5   4   7      148.98      240.56      8.64 o 
   6   4   7      128.90      151.18      7.36 o 
   7   4   7     1534.58     1583.50     78.72 o 
   8   4   7     1310.73     1228.89     64.85 o 
   9   4   7       60.47       48.00      5.63 o 
  10   4   7      150.31      144.63     10.12 o 
  11   4   7      280.68      259.18     10.57 o 
  12   4   7       97.91       86.83      7.26 o 
  13   4   7       24.71       22.51      5.07 o 
  14   4   7        1.76        0.49      3.70 o 
  15   4   7        1.49       -1.32      4.34 o 
   1   5   7      295.89      358.49     12.24 o 
   2   5   7       74.46      142.85      4.36 o 
   3   5   7     3124.37     2986.45     93.30 o 
   4   5   7      551.26      554.05     19.21 o 
   5   5   7      309.98      348.56     10.52 o 
   6   5   7     3105.53     3101.91    177.16 o 
   7   5   7       60.75       84.54      6.93 o 
   8   5   7      194.11      217.59     10.58 o 
   9   5   7      261.91      319.71     27.70 o 
  10   5   7      366.65      355.33     33.56 o 
  11   5   7        9.20        4.63      4.24 o 
  12   5   7      110.63      116.46      8.30 o 
  13   5   7       42.71       52.43      6.02 o 
  14   5   7      199.59      254.79     18.23 o 
  15   5   7       35.02       46.08      6.47 o 
   0   6   7     1984.82     1885.92     99.87 o 
   1   6   7     2178.34     2114.77     70.76 o 
   2   6   7        6.52       31.59      3.34 o 
   3   6   7      218.89      212.08      6.85 o 
   4   6   7     1785.18     1771.92     59.21 o 
   5   6   7       15.94       31.22      2.98 o 
   6   6   7      248.68      251.89     13.95 o 
   7   6   7       41.34       39.13      4.41 o 
   8   6   7       91.29       75.38      6.49 o 
   9   6   7      199.51      186.75      9.77 o 
  10   6   7      676.66      718.59     31.88 o 
  11   6   7       63.11       81.04      6.68 o 
  12   6   7       44.26       46.23      5.96 o 
  13   6   7       13.88       11.16      4.85 o 
  14   6   7        1.83       -2.30      4.69 o 
   1   7   7      419.52      431.54     16.27 o 
   2   7   7        0.04       -0.91      2.00 o 
   3   7   7        5.92        4.09      2.22 o 
   4   7   7      267.28      208.07      6.73 o 
   5   7   7      364.95      397.23     10.01 o 
   6   7   7     1207.46     1197.06     65.45 o 
   7   7   7      520.94      525.72     24.66 o 
   8   7   7     1294.12     1224.18     82.24 o 
   9   7   7       96.96       95.52      9.37 o 
  10   7   7        1.92        3.94      4.17 o 
  11   7   7       28.12       27.86      5.21 o 
  12   7   7        3.41        2.09      4.52 o 
  13   7   7        0.01        5.14      4.79 o 
  14   7   7      198.62      252.31     14.45 o 
   0   8   7      211.91      204.47      9.06 o 
   1   8   7       10.96        6.55      2.52 o 
   2   8   7     1671.28     1729.74     60.76 o 
   3   8   7      125.80      129.70      6.07 o 
   4   8   7      161.85      177.35      5.97 o 
   5   8   7      628.97      635.72     22.29 o 
   6   8   7       29.36       38.82      4.31 o 
   7   8   7      511.42      547.05     35.26 o 
   8   8   7      465.23      485.84     23.51 o 
   9   8   7      129.43      118.75     10.20 o 
  10   8   7       33.68       26.33      5.21 o 
  11   8   7       82.63       77.36      6.93 o 
  12   8   7       20.73       22.28      5.50 o 
  13   8   7       19.24       11.53      5.50 o 
   1   9   7       42.84       67.03      4.30 o 
   2   9   7      273.73      266.00      7.18 o 
   3   9   7        3.60       -1.53      2.62 o 
   4   9   7       34.02       34.65      3.69 o 
   5   9   7       10.57        7.83      3.52 o 
   6   9   7      545.47      591.41     24.55 o 
   7   9   7      294.06      320.09     15.49 o 
   8   9   7       84.20      113.02      7.69 o 
   9   9   7       26.47       28.24      5.38 o 
  10   9   7       59.12       60.16      6.65 o 
  11   9   7       25.22       24.28      5.66 o 
  12   9   7        2.97        1.27      4.94 o 
  13   9   7        1.63        1.35      5.10 o 
   0  10   7      415.39      479.05     37.74 o 
   1  10   7       87.68       61.27      4.67 o 
   2  10   7       10.72        5.56      3.12 o 
   3  10   7      324.72      373.73     17.66 o 
   4  10   7        3.11       -3.52      3.02 o 
   5  10   7       12.80        6.22      3.63 o 
   6  10   7       29.90       19.45      4.35 o 
   7  10   7      209.69      161.68      7.68 o 
   8  10   7       42.31       32.33      5.02 o 
   9  10   7      118.52      112.08      7.93 o 
  10  10   7       20.68       17.92      5.53 o 
  11  10   7       34.13       55.95      6.87 o 
  12  10   7        5.35        3.06      5.31 o 
   1  11   7        0.03        2.16      3.58 o 
   2  11   7      190.63      168.06     13.19 o 
   3  11   7      338.05      376.05     15.80 o 
   4  11   7        0.55       -0.55      3.25 o 
   5  11   7       89.60       87.07      6.85 o 
   6  11   7        8.17        8.42      4.66 o 
   7  11   7      282.55      321.11     13.21 o 
   8  11   7       23.55       29.68      5.23 o 
   9  11   7       51.52       33.91      6.20 o 
  10  11   7        1.45       -3.14      4.63 o 
  11  11   7       10.72        7.65      5.53 o 
   0  12   7        0.67       -8.39      5.59 o 
   1  12   7       66.85      102.33      7.92 o 
   2  12   7       15.10       -1.76      6.43 o 
   3  12   7       72.73       80.59      6.14 o 
   4  12   7        1.63        4.33      4.53 o 
   5  12   7       45.44       30.67      5.61 o 
   6  12   7        3.87        4.02      4.55 o 
   7  12   7      131.13      113.79      8.19 o 
   8  12   7        0.51       -4.69      4.48 o 
   9  12   7       11.15        7.01      6.23 o 
   1  13   7       54.56       70.22      7.39 o 
   2  13   7       15.15       18.57      5.65 o 
   3  13   7       20.58       32.32      6.24 o 
   4  13   7       22.07       25.05      6.69 o 
   5  13   7      101.14      113.32     11.74 o 
   6  13   7        2.65       -1.91      4.50 o 
   7  13   7       24.51       22.49      5.72 o 
   8  13   7        0.75       -2.26      5.15 o 
   0  14   7        7.21       11.11      7.78 o 
   1  14   7      553.09      572.75     37.82 o 
   2  14   7       61.76       66.52      7.74 o 
   3  14   7       95.61      105.08      9.10 o 
   4  14   7        0.01        5.05      6.53 o 
   5  14   7       11.92       16.47      6.61 o 
   0   0   8     2069.33     1932.80     78.63 o 
   1   0   8      296.32      464.39     18.12 o 
   2   0   8      404.65      432.45     12.29 o 
   3   0   8     1944.26     1741.99     94.14 o 
   4   0   8     1277.98     1361.52     75.47 o 
   5   0   8      625.50      789.75     74.94 o 
   6   0   8       67.60       46.27      4.10 o 
   7   0   8     2585.23     2461.03    185.78 o 
   8   0   8      261.62      174.83     11.38 o 
   9   0   8      498.69      382.93     22.86 o 
  10   0   8        0.23       -4.63      3.08 o 
  11   0   8      171.99      149.89     23.34 o 
  12   0   8      120.17       98.58      8.24 o 
  13   0   8      486.52      539.77     52.08 o 
  14   0   8        3.96        8.00      5.63 o 
  15   0   8      106.59      174.50     27.70 o 
   1   1   8       49.41       48.94      2.88 o 
   2   1   8      432.80      387.78     11.25 o 
   3   1   8     7231.97     7685.98    265.23 o 
   4   1   8      513.01      520.55     22.19 o 
   5   1   8      476.09      470.63     23.79 o 
   6   1   8       82.64       69.38      4.70 o 
   7   1   8       36.96       38.37      3.71 o 
   8   1   8       26.20       20.64      3.50 o 
   9   1   8     1351.83     1291.65     77.32 o 
  10   1   8      145.69      144.93      8.43 o 
  11   1   8      237.74      263.56     11.09 o 
  12   1   8      234.01      203.06     11.14 o 
  13   1   8        0.16       -0.60      3.49 o 
  14   1   8       41.01       54.31      5.90 o 
  15   1   8       56.96       61.04      6.34 o 
   0   2   8      231.91      200.88      8.25 o 
   1   2   8      460.47      533.91     11.65 o 
   2   2   8      342.66      366.98     10.59 o 
   3   2   8     2819.35     2772.45     96.90 o 
   4   2   8     2574.33     2645.68     96.61 o 
   5   2   8      612.40      756.10     44.34 o 
   6   2   8       39.79       55.44      4.06 o 
   7   2   8        6.02        8.10      2.87 o 
   8   2   8       67.86       57.40      3.85 o 
   9   2   8      138.23      135.13      6.07 o 
  10   2   8      127.02      123.99      9.88 o 
  11   2   8       25.75       18.53      3.69 o 
  12   2   8       30.55       29.88      4.37 o 
  13   2   8       69.53       67.08      6.12 o 
  14   2   8       13.40       18.26      4.89 o 
  15   2   8        0.44       -4.37      3.88 o 
   1   3   8      264.06      221.96      6.30 o 
   2   3   8      427.99      453.20     11.90 o 
   3   3   8     1840.32     1659.78     50.92 o 
   4   3   8        3.20       10.26      4.04 o 
   5   3   8     3929.60     4619.22    175.66 o 
   6   3   8      778.03      797.33     39.24 o 
   7   3   8       33.25       37.36      3.88 o 
   8   3   8      409.29      414.46     31.60 o 
   9   3   8      133.13      117.51      7.53 o 
  10   3   8       35.92       36.84      5.53 o 
  11   3   8      312.60      277.30     12.68 o 
  12   3   8       80.23       59.70      5.81 o 
  13   3   8        2.53        2.41      4.13 o 
  14   3   8        6.56       12.54      4.83 o 
  15   3   8        0.28        1.34      4.17 o 
   0   4   8     2211.29     2217.13     95.63 o 
   1   4   8     1908.04     1758.93     52.73 o 
   2   4   8       24.38       43.88      2.73 o 
   3   4   8       39.28       31.99      2.50 o 
   4   4   8        1.97        6.28      5.56 o 
   5   4   8        2.95        4.90      2.26 o 
   6   4   8       28.56       26.20      3.17 o 
   7   4   8      786.45      798.49     40.70 o 
   8   4   8     2851.69     2528.19    133.35 o 
   9   4   8      895.11      925.09     39.35 o 
  10   4   8      392.32      340.04     19.74 o 
  11   4   8        7.52       10.96      4.78 o 
  12   4   8       73.56       59.72      7.71 o 
  13   4   8       35.26       15.03      4.25 o 
  14   4   8       25.59       23.78      5.03 o 
  15   4   8        2.92       -2.03      4.26 o 
   1   5   8      366.47      446.91     11.04 o 
   2   5   8        4.31        0.16      1.73 o 
   3   5   8      623.96      569.87     16.83 o 
   4   5   8        0.17       -1.12      1.79 o 
   5   5   8      646.57      743.52     19.85 o 
   6   5   8      132.24      144.47      9.91 o 
   7   5   8        0.21       -2.50      3.85 o 
   8   5   8      170.65      188.98     15.23 o 
   9   5   8       27.33       19.10      4.99 o 
  10   5   8        0.07        4.12      5.87 o 
  11   5   8      103.52       99.09     10.43 o 
  12   5   8       25.17       24.12      5.74 o 
  13   5   8        0.04       -3.81      4.38 o 
  14   5   8        0.53       -1.32      4.40 o 
   0   6   8      157.29      210.93     10.94 o 
   1   6   8      350.97      389.78     14.45 o 
   2   6   8        4.50        9.78      2.27 o 
   3   6   8       44.99       49.57      3.34 o 
   4   6   8       34.40       35.71      3.25 o 
   5   6   8      429.42      453.53     16.60 o 
   6   6   8      291.87      324.35     16.65 o 
   7   6   8      339.53      329.10     21.46 o 
   8   6   8       76.72       53.55      5.95 o 
   9   6   8        4.87        2.79      4.41 o 
  10   6   8      163.77      190.81      9.76 o 
  11   6   8      275.40      266.18     12.29 o 
  12   6   8       54.69       61.19      6.51 o 
  13   6   8      102.82      106.46      7.94 o 
  14   6   8       12.81       16.61      5.65 o 
   1   7   8      188.27      213.88      8.67 o 
   2   7   8      110.41      116.20      8.64 o 
   3   7   8      346.27      299.79      9.10 o 
   4   7   8     1869.02     1911.65     53.85 o 
   5   7   8      201.95      190.22      7.21 o 
   6   7   8      364.36      315.41     11.94 o 
   7   7   8       75.22       98.22      7.54 o 
   8   7   8      225.87      217.69     10.07 o 
   9   7   8       56.79       61.42      7.87 o 
  10   7   8        9.89       10.74      4.93 o 
  11   7   8      135.99      143.02      8.38 o 
  12   7   8       85.33       80.05      7.20 o 
  13   7   8       52.91       45.63      6.55 o 
   0   8   8       46.57       39.89      5.41 o 
   1   8   8      732.08      641.77     22.17 o 
   2   8   8       35.62       27.61      3.38 o 
   3   8   8       14.52       28.76      3.41 o 
   4   8   8      216.49      219.63      9.14 o 
   5   8   8       18.50       18.95      3.74 o 
   6   8   8        2.10       -3.49      3.10 o 
   7   8   8      125.11      134.51      8.09 o 
   8   8   8      147.77      119.08      8.70 o 
   9   8   8        5.34        1.21      4.22 o 
  10   8   8       50.12       48.54      6.90 o 
  11   8   8      109.70      145.25      8.72 o 
  12   8   8        0.80        0.92      4.70 o 
  13   8   8        0.60        7.42      5.23 o 
   1   9   8       41.64       34.77      3.77 o 
   2   9   8       86.56       88.75      5.09 o 
   3   9   8      131.14      129.86      7.04 o 
   4   9   8        3.34        8.87      2.99 o 
   5   9   8        1.32        2.99      3.85 o 
   6   9   8       75.70       62.38      5.78 o 
   7   9   8       88.90      105.12      6.42 o 
   8   9   8       43.46       44.97      6.00 o 
   9   9   8      145.95      176.48     10.23 o 
  10   9   8      155.69      163.39      9.05 o 
  11   9   8       14.22       18.92      5.53 o 
  12   9   8        7.37        1.62      5.13 o 
   0  10   8      169.80      138.22     15.06 o 
   1  10   8      855.55      797.30     27.86 o 
   2  10   8        0.08       -2.19      2.72 o 
   3  10   8        4.81        0.67      3.18 o 
   4  10   8        2.87       -5.24      3.49 o 
   5  10   8      102.00      104.14      7.10 o 
   6  10   8       42.71       49.40      5.23 o 
   7  10   8      253.87      266.36     12.00 o 
   8  10   8        2.94       -2.23      4.61 o 
   9  10   8       10.69       10.00      4.97 o 
  10  10   8       23.45       33.68      6.14 o 
  11  10   8        1.15       -6.53      4.86 o 
   1  11   8        5.42        8.90      3.81 o 
   2  11   8        3.27       -1.92      3.17 o 
   3  11   8       71.28       53.51      5.95 o 
   4  11   8      224.07      202.28     17.30 o 
   5  11   8        7.78       -0.93      4.28 o 
   6  11   8       64.69       58.60      6.62 o 
   7  11   8        7.35       20.93      5.24 o 
   8  11   8       24.58       14.81      5.31 o 
   9  11   8       18.34       21.29      5.82 o 
  10  11   8        4.55        6.54      5.40 o 
   0  12   8      497.22      407.03     38.56 o 
   1  12   8        5.88        3.87      4.39 o 
   2  12   8      105.73      119.07      7.34 o 
   3  12   8       61.99       48.76      5.51 o 
   4  12   8       28.35       10.72      4.95 o 
   5  12   8      124.98      121.11      8.22 o 
   6  12   8       11.07        4.24      4.70 o 
   7  12   8       25.10       15.51      5.31 o 
   8  12   8       77.89      102.45      9.45 o 
   9  12   8       15.09       19.13      6.79 o 
   1  13   8       25.81       25.43      6.29 o 
   2  13   8        2.32        2.95      4.96 o 
   3  13   8      149.60      180.79     14.87 o 
   4  13   8       27.82       15.75      5.51 o 
   5  13   8       26.07       10.48      5.24 o 
   6  13   8        5.15        5.89      5.13 o 
   7  13   8        3.03       -2.58      4.79 o 
   0  14   8       26.13       27.65      9.31 o 
   1  14   8       68.47       60.43      7.83 o 
   2  14   8       39.86       34.88      6.87 o 
   3  14   8       82.14       99.38     10.65 o 
   4  14   8        4.42        5.90      6.67 o 
   1   1   9      997.77     1002.45     15.59 o 
   2   1   9       78.57      105.90      4.44 o 
   3   1   9      358.04      366.69     13.78 o 
   4   1   9      784.83      672.66     25.00 o 
   5   1   9       13.14       15.08      2.44 o 
   6   1   9      159.05      177.36      9.59 o 
   7   1   9       72.29       51.84      3.54 o 
   8   1   9       15.63       12.28      2.81 o 
   9   1   9      593.19      584.85     29.61 o 
  10   1   9       24.54       22.57      3.47 o 
  11   1   9       13.98       18.93      3.46 o 
  12   1   9      185.33      193.29     11.91 o 
  13   1   9       19.66       16.97      4.14 o 
  14   1   9       15.95       12.38      4.79 o 
  15   1   9        6.24        4.93      4.70 o 
   0   2   9     2723.37     2704.34     91.45 o 
   1   2   9        2.99        3.74      1.37 o 
   2   2   9      549.17      492.21     14.03 o 
   3   2   9       37.70       33.13      2.09 o 
   4   2   9      378.41      350.31     11.60 o 
   5   2   9     3894.32     3920.46    199.32 o 
   6   2   9       41.10       47.05      3.41 o 
   7   2   9       37.03       39.63      3.42 o 
   8   2   9      386.22      314.83     15.90 o 
   9   2   9      127.34       99.71      5.58 o 
  10   2   9       26.22       47.40      4.51 o 
  11   2   9       49.47       53.96      4.90 o 
  12   2   9       50.50       54.95      5.68 o 
  13   2   9       51.42       72.68      6.61 o 
  14   2   9      217.00      236.51     10.32 o 
  15   2   9        1.17        2.02      4.52 o 
   1   3   9      115.23       94.36      3.04 o 
   2   3   9        9.51        8.42      1.74 o 
   3   3   9     2824.28     3044.29    105.58 o 
   4   3   9       66.89       92.96      4.42 o 
   5   3   9       27.75       47.29      6.08 o 
   6   3   9      267.31      223.73     13.73 o 
   7   3   9       40.51       49.58      4.51 o 
   8   3   9       29.60       25.21      4.13 o 
   9   3   9      102.19      126.53     10.06 o 
  10   3   9        1.23       -4.34      2.95 o 
  11   3   9        3.23       -2.48      3.70 o 
  12   3   9      143.10      133.73     13.82 o 
  13   3   9       29.68       15.65      4.80 o 
  14   3   9        3.24       -2.79      4.10 o 
  15   3   9        2.79        2.73      4.82 o 
   0   4   9      963.54     1028.59     50.01 o 
   1   4   9      332.56      382.26     12.23 o 
   2   4   9      389.43      439.74     18.32 o 
   3   4   9       14.87        3.12      1.90 o 
   4   4   9       91.89       95.28      3.95 o 
   5   4   9      430.98      447.15     18.33 o 
   6   4   9      298.53      315.52     12.36 o 
   7   4   9      149.49      170.92      9.73 o 
   8   4   9     1202.79     1104.01     50.06 o 
   9   4   9      343.65      364.25     17.85 o 
  10   4   9        4.54        4.53      4.56 o 
  11   4   9      241.03      215.78     16.15 o 
  12   4   9       42.14       45.55      5.75 o 
  13   4   9       47.86       59.09      6.48 o 
  14   4   9        2.55       -0.24      4.66 o 
   1   5   9      214.87      204.18      6.85 o 
   2   5   9        6.28       10.52      2.18 o 
   3   5   9     1755.43     1924.31     64.05 o 
   4   5   9      502.23      569.60     20.52 o 
   5   5   9      343.79      316.94     14.46 o 
   6   5   9     4778.79     4943.73    253.87 o 
   7   5   9      693.40      637.35     36.72 o 
   8   5   9       99.80       97.13      7.22 o 
   9   5   9      661.83      630.98     35.74 o 
  10   5   9        2.96        1.74      4.66 o 
  11   5   9      123.96       83.78      7.67 o 
  12   5   9        2.35        1.58      4.64 o 
  13   5   9       48.86       43.40      6.93 o 
  14   5   9       21.25       19.39      4.80 o 
   0   6   9      784.10      684.39     44.71 o 
   1   6   9       34.98       56.97      3.95 o 
   2   6   9      203.21      218.97      9.15 o 
   3   6   9        1.67        7.74      2.65 o 
   4   6   9        8.08        5.45      3.09 o 
   5   6   9      609.64      602.24     27.11 o 
   6   6   9        0.57       -2.15      3.05 o 
   7   6   9      255.81      237.93     14.75 o 
   8   6   9      150.85      167.68     11.62 o 
   9   6   9      294.35      274.39     27.01 o 
  10   6   9      346.13      383.94     32.82 o 
  11   6   9      175.22      173.50     15.20 o 
  12   6   9        0.02       -4.61      4.63 o 
  13   6   9       34.44       42.15      6.38 o 
  14   6   9        0.02       -5.69      4.65 o 
   1   7   9        4.87        6.59      2.71 o 
   2   7   9      121.78      129.84      6.66 o 
   3   7   9        9.75        6.29      2.85 o 
   4   7   9       26.93       24.23      3.90 o 
   5   7   9        7.54        7.89      3.44 o 
   6   7   9      901.07      928.67     40.26 o 
   7   7   9      252.99      249.54     16.80 o 
   8   7   9      256.42      247.55     10.78 o 
   9   7   9        0.48        1.12      4.59 o 
  10   7   9        1.89       -2.94      4.49 o 
  11   7   9        9.06        8.02      5.15 o 
  12   7   9       30.69       21.27      5.43 o 
  13   7   9        4.74        4.47      5.18 o 
   0   8   9      293.64      286.97     20.09 o 
   1   8   9      220.68      264.97     11.54 o 
   2   8   9      286.12      289.37      9.11 o 
   3   8   9       67.74       52.40      4.14 o 
   4   8   9      237.96      206.98      8.51 o 
   5   8   9     1011.74     1005.61     43.82 o 
   6   8   9      100.50       89.08      5.76 o 
   7   8   9       46.06       44.97      6.25 o 
   8   8   9        7.81       -3.29      4.66 o 
   9   8   9      175.07      167.82     11.21 o 
  10   8   9        0.96       -6.66      4.44 o 
  11   8   9        3.46        0.57      4.69 o 
  12   8   9       11.16        9.74      5.39 o 
   1   9   9      604.52      598.33     22.27 o 
   2   9   9      147.22      141.08      7.35 o 
   3   9   9        2.39        0.42      2.86 o 
   4   9   9      180.93      163.48      7.09 o 
   5   9   9        6.82       11.00      3.88 o 
   6   9   9       23.72        8.92      4.30 o 
   7   9   9        3.06        2.76      4.34 o 
   8   9   9       18.43       11.95      5.45 o 
   9   9   9      307.33      328.51     20.37 o 
  10   9   9        0.02       -2.15      4.57 o 
  11   9   9        2.01        2.39      4.83 o 
  12   9   9       87.36      100.02      8.40 o 
   0  10   9      125.29      122.14      9.68 o 
   1  10   9      233.78      247.60     11.69 o 
   2  10   9       14.85        9.91      3.38 o 
   3  10   9        0.67       -2.31      2.93 o 
   4  10   9        1.11        0.34      3.92 o 
   5  10   9      198.81      166.55      9.28 o 
   6  10   9      151.71      170.60      8.05 o 
   7  10   9       98.40      103.67      6.79 o 
   8  10   9      173.00      166.27     11.39 o 
   9  10   9        3.66        1.18      4.84 o 
  10  10   9        0.87        1.21      4.84 o 
  11  10   9        1.28       -2.17      5.05 o 
   1  11   9       27.96       21.19      4.20 o 
   2  11   9      113.95      112.90      6.81 o 
   3  11   9      274.32      250.55     15.96 o 
   4  11   9       78.98      102.61      7.86 o 
   5  11   9      270.14      261.64     16.68 o 
   6  11   9       23.90       10.90      5.06 o 
   7  11   9        2.50        1.51      4.40 o 
   8  11   9        4.09        6.25      5.02 o 
   9  11   9        2.95        3.38      4.98 o 
   0  12   9      325.04      337.90     55.58 o 
   1  12   9       37.79       35.34      6.14 o 
   2  12   9       46.90       33.16      5.37 o 
   3  12   9        1.32        3.97      4.68 o 
   4  12   9       25.31       16.74      5.44 o 
   5  12   9        1.82        2.58      4.70 o 
   6  12   9       47.02       58.41      6.76 o 
   7  12   9        2.10       -0.24      4.74 o 
   8  12   9       47.95       38.89      7.40 o 
   1  13   9       18.85        8.45      5.27 o 
   2  13   9      140.84      128.65      9.30 o 
   3  13   9        7.39       11.87      6.74 o 
   4  13   9      312.48      369.36     18.09 o 
   5  13   9        6.28        5.51      5.16 o 
   6  13   9       73.45       84.18      8.02 o 
   0  14   9        5.49       -0.77      7.47 o 
   1  14   9       56.80       43.71      7.33 o 
   2  14   9       12.17       13.81      8.20 o 
   0   0  10       44.23       90.30      5.79 o 
   1   0  10       60.91       60.89      3.35 o 
   2   0  10     7418.59     7304.57    279.50 o 
   3   0  10     1968.85     2116.72     98.84 o 
   4   0  10       54.36      117.82      7.64 o 
   5   0  10        4.69       10.10      3.58 o 
   6   0  10       55.08       54.75      5.04 o 
   7   0  10      622.24      592.87     50.04 o 
   8   0  10       10.93       19.17      4.87 o 
   9   0  10       39.16       47.76      7.28 o 
  10   0  10      200.80      218.16     27.92 o 
  11   0  10       96.59      100.99      8.47 o 
  12   0  10        8.26       15.82      5.88 o 
  13   0  10       66.82       63.72     10.28 o 
  14   0  10        0.44       -0.44      5.21 o 
   1   1  10      495.59      430.67     12.40 o 
   2   1  10       30.14       61.31      3.66 o 
   3   1  10       12.44       15.45      1.89 o 
   4   1  10       12.49        6.89      1.89 o 
   5   1  10        1.50        2.02      2.72 o 
   6   1  10      144.41      144.65      6.39 o 
   7   1  10      733.36      704.95     31.32 o 
   8   1  10      165.75      170.44      9.62 o 
   9   1  10        0.07        1.03      2.62 o 
  10   1  10      105.09      104.08      8.72 o 
  11   1  10       92.61       94.90      5.86 o 
  12   1  10      160.39      144.61     10.39 o 
  13   1  10       19.57       21.80      4.55 o 
  14   1  10        7.24        4.55      4.52 o 
   0   2  10      175.69      163.48      5.98 o 
   1   2  10      114.57      125.83      4.19 o 
   2   2  10        3.08        4.12      1.50 o 
   3   2  10      461.39      420.87     12.84 o 
   4   2  10      152.39      140.05      5.97 o 
   5   2  10        8.06        6.09      2.12 o 
   6   2  10        1.81        9.11      2.56 o 
   7   2  10      740.28      689.08     32.96 o 
   8   2  10      117.51       84.15      5.94 o 
   9   2  10        6.69        6.09      3.20 o 
  10   2  10      406.33      391.81     17.07 o 
  11   2  10        5.33       -1.47      3.26 o 
  12   2  10       12.68       10.55      4.39 o 
  13   2  10        1.77        1.27      3.74 o 
  14   2  10        3.91       11.73      4.47 o 
   1   3  10      439.17      470.29     13.49 o 
   2   3  10        0.16        6.60      2.09 o 
   3   3  10       26.45       27.26      2.13 o 
   4   3  10      212.03      231.71      9.65 o 
   5   3  10      279.33      271.54     11.58 o 
   6   3  10      191.90      221.01     12.48 o 
   7   3  10      417.72      443.88     19.21 o 
   8   3  10      163.36      121.98      9.37 o 
   9   3  10        5.46        1.43      2.84 o 
  10   3  10      369.03      345.86     19.46 o 
  11   3  10      326.22      308.61     10.50 o 
  12   3  10        4.52        5.71      4.23 o 
  13   3  10        4.04        3.80      4.61 o 
  14   3  10       49.90       57.65      6.73 o 
   0   4  10        8.51       20.48      3.39 o 
   1   4  10      382.89      382.93     11.33 o 
   2   4  10      176.73      185.64      7.66 o 
   3   4  10     1944.76     2013.68     68.45 o 
   4   4  10      159.45      166.65      6.71 o 
   5   4  10      238.40      291.95     11.62 o 
   6   4  10      142.22      140.71      6.98 o 
   7   4  10     2149.70     1977.40     87.39 o 
   8   4  10       86.52       66.93      6.37 o 
   9   4  10      110.18      102.19      9.65 o 
  10   4  10       22.62       31.11      5.72 o 
  11   4  10       40.37       58.81      6.15 o 
  12   4  10        1.65        5.48      4.33 o 
  13   4  10       53.32       47.00      6.27 o 
  14   4  10       90.65      112.43      8.25 o 
   1   5  10       67.26       60.67      3.53 o 
   2   5  10       85.47      116.75      4.64 o 
   3   5  10      125.47      115.17      4.57 o 
   4   5  10       15.32        9.29      2.99 o 
   5   5  10     1982.12     2020.65     73.94 o 
   6   5  10      149.57      141.42      7.35 o 
   7   5  10     1205.45     1186.28     55.76 o 
   8   5  10       40.10       41.40      5.86 o 
   9   5  10      715.13      672.08     34.85 o 
  10   5  10       25.20       26.29      5.76 o 
  11   5  10      211.10      205.73     16.85 o 
  12   5  10        5.57        8.40      5.36 o 
  13   5  10       14.73       12.11      4.52 o 
   0   6  10      502.84      489.81     20.06 o 
   1   6  10        3.01        5.63      2.67 o 
   2   6  10        0.14        2.77      2.65 o 
   3   6  10      657.39      664.33     31.75 o 
   4   6  10      111.65      112.36      6.51 o 
   5   6  10      417.73      448.85     18.88 o 
   6   6  10        7.81        4.54      3.99 o 
   7   6  10      465.11      420.26     20.07 o 
   8   6  10       63.23       57.98      6.67 o 
   9   6  10      425.07      385.73     25.66 o 
  10   6  10       11.29       19.69      5.94 o 
  11   6  10      595.42      537.89     21.53 o 
  12   6  10       77.25       53.64      7.32 o 
  13   6  10       22.07       29.13      6.74 o 
   1   7  10      158.98      121.51      5.49 o 
   2   7  10       53.62       38.34      3.73 o 
   3   7  10       26.31       27.11      3.49 o 
   4   7  10      275.51      270.93     11.88 o 
   5   7  10       35.69       32.17      4.32 o 
   6   7  10       65.15       95.68      6.54 o 
   7   7  10      132.87      154.29      9.10 o 
   8   7  10        7.92        4.12      4.66 o 
   9   7  10       84.51       56.47      6.96 o 
  10   7  10      242.63      257.63     15.72 o 
  11   7  10       87.64      106.81     14.78 o 
  12   7  10       15.92       15.17      6.03 o 
   0   8  10      166.27      131.23      8.82 o 
   1   8  10     1122.39     1075.66     49.80 o 
   2   8  10      148.49      180.79      9.00 o 
   3   8  10      431.32      395.52     18.29 o 
   4   8  10      106.59      122.29      6.33 o 
   5   8  10       80.34      101.55      6.09 o 
   6   8  10      128.86      160.36      7.31 o 
   7   8  10       51.67       37.35      6.25 o 
   8   8  10       16.89       12.97      5.36 o 
   9   8  10        0.11       -0.80      4.76 o 
  10   8  10        7.41        5.17      5.28 o 
  11   8  10        2.73        4.13      5.57 o 
  12   8  10       11.21        5.34      6.10 o 
   1   9  10       75.73      122.83      7.73 o 
   2   9  10      134.33      122.13      8.16 o 
   3   9  10        1.92        6.88      3.68 o 
   4   9  10      117.92       88.52      5.83 o 
   5   9  10       17.73        9.02      3.88 o 
   6   9  10      138.03      142.59      9.96 o 
   7   9  10       16.00       24.14      5.85 o 
   8   9  10        0.80        0.09      4.89 o 
   9   9  10       93.43       93.93      8.39 o 
  10   9  10       11.71       16.89      5.75 o 
  11   9  10       66.57       67.62      7.56 o 
   0  10  10      242.27      175.07     10.69 o 
   1  10  10       27.04       11.23      3.65 o 
   2  10  10      295.78      270.92      9.87 o 
   3  10  10        9.22       13.15      4.17 o 
   4  10  10        3.05        2.15      4.27 o 
   5  10  10       30.08       36.39      5.64 o 
   6  10  10        0.21       -5.69      3.84 o 
   7  10  10       32.97       21.35      5.89 o 
   8  10  10       16.29        9.54      5.32 o 
   9  10  10        5.23        4.71      5.28 o 
  10  10  10       44.98       60.53      7.18 o 
   1  11  10       50.49       53.38      5.42 o 
   2  11  10       83.54       54.92      5.55 o 
   3  11  10       23.91       23.16      5.33 o 
   4  11  10       34.85       43.98      6.03 o 
   5  11  10       63.12       75.64      7.02 o 
   6  11  10      152.37      162.01     10.41 o 
   7  11  10       52.47       48.40      7.36 o 
   8  11  10        7.71        5.71      5.91 o 
   9  11  10        2.29       -0.86      4.86 o 
   0  12  10        1.91       -2.38      6.12 o 
   1  12  10       30.14       26.46      5.14 o 
   2  12  10       13.78       23.18      5.88 o 
   3  12  10      126.48      116.60     10.80 o 
   4  12  10        7.82        6.29      5.10 o 
   5  12  10       39.35       23.69      5.78 o 
   6  12  10       21.95       22.95      5.97 o 
   7  12  10        0.00       -7.92      5.28 o 
   1  13  10        5.30       11.82      5.59 o 
   2  13  10        1.47       -0.14      5.88 o 
   3  13  10        2.65       -1.31      6.49 o 
   4  13  10       18.15       20.15      6.02 o 
   5  13  10        5.73        9.06      5.69 o 
   1   1  11     1365.63     1448.86     31.03 o 
   2   1  11       12.80       19.10      2.11 o 
   3   1  11      542.04      535.66     13.41 o 
   4   1  11       46.33       32.92      2.89 o 
   5   1  11      162.04      154.99      5.44 o 
   6   1  11      635.27      621.29     25.04 o 
   7   1  11      319.28      343.04     15.69 o 
   8   1  11        9.37       12.98      3.12 o 
   9   1  11       60.01       51.13      4.35 o 
  10   1  11       21.35       18.11      3.58 o 
  11   1  11        0.41       -3.04      2.91 o 
  12   1  11        0.15        4.06      3.68 o 
  13   1  11        0.26        0.58      4.07 o 
  14   1  11       83.37       93.07      7.60 o 
   0   2  11     1018.67      919.34     27.91 o 
   1   2  11        8.65        4.95      1.75 o 
   2   2  11      485.14      470.00     13.85 o 
   3   2  11      206.93      242.75      7.37 o 
   4   2  11      116.84      145.06      5.77 o 
   5   2  11      273.15      253.74     10.30 o 
   6   2  11       60.86       46.82      3.79 o 
   7   2  11      315.01      249.67      8.53 o 
   8   2  11      612.21      527.05     26.82 o 
   9   2  11        7.19        0.94      2.85 o 
  10   2  11       22.38       47.30      4.42 o 
  11   2  11      118.97      137.95     11.89 o 
  12   2  11      155.87      135.18     13.74 o 
  13   2  11      117.24      101.07      7.03 o 
  14   2  11        2.65        2.78      4.58 o 
   1   3  11      589.79      575.68     16.63 o 
   2   3  11        4.29        4.35      1.99 o 
   3   3  11      199.69      181.00      6.88 o 
   4   3  11        0.90       -1.74      2.03 o 
   5   3  11      147.85      162.86      9.60 o 
   6   3  11        2.50        2.15      2.60 o 
   7   3  11       14.36        6.53      2.68 o 
   8   3  11      194.74      201.62      7.42 o 
   9   3  11       10.69        3.69      3.91 o 
  10   3  11      247.92      245.38      9.91 o 
  11   3  11        0.21       -0.39      3.94 o 
  12   3  11       68.87       62.11      6.54 o 
  13   3  11        0.47       -1.78      5.73 o 
  14   3  11        0.25        0.98      4.19 o 
   0   4  11     1344.11     1457.16     57.81 o 
   1   4  11       38.94       49.59      3.38 o 
   2   4  11      106.74      106.44      5.07 o 
   3   4  11      381.22      456.73     17.98 o 
   4   4  11      346.65      354.61     12.63 o 
   5   4  11      199.54      204.74      9.81 o 
   6   4  11      108.89      114.49      6.53 o 
   7   4  11      169.63      177.46      9.07 o 
   8   4  11      140.47      143.82      8.71 o 
   9   4  11      434.54      381.05     21.65 o 
  10   4  11       14.52       11.13      4.72 o 
  11   4  11       24.11       24.04      5.23 o 
  12   4  11       37.25       30.96      5.87 o 
  13   4  11        1.03       -0.81      4.64 o 
   1   5  11        7.84        4.49      2.59 o 
   2   5  11       94.08       93.72      4.85 o 
   3   5  11      478.10      517.90     13.22 o 
   4   5  11     1545.00     1549.26     52.77 o 
   5   5  11       61.64       57.29      5.35 o 
   6   5  11        2.05       -1.05      3.46 o 
   7   5  11       16.73        6.70      4.43 o 
   8   5  11       21.58       22.98      5.51 o 
   9   5  11        0.05       -1.18      4.43 o 
  10   5  11       16.13       28.62      6.17 o 
  11   5  11        1.55       -0.74      4.52 o 
  12   5  11        8.63        9.10      4.52 o 
  13   5  11        0.81       -0.99      4.64 o 
   0   6  11      920.53      788.93     55.17 o 
   1   6  11      147.75      154.29      7.19 o 
   2   6  11      149.33      114.30      4.92 o 
   3   6  11       43.38       24.89      4.11 o 
   4   6  11       93.69       93.82      5.54 o 
   5   6  11       60.34       68.24      5.09 o 
   6   6  11       95.93       88.08      6.53 o 
   7   6  11      131.83      166.57      9.30 o 
   8   6  11       82.97       71.77      8.15 o 
   9   6  11      202.21      189.49     15.90 o 
  10   6  11       27.44       12.86      5.58 o 
  11   6  11       48.71       54.65      7.40 o 
  12   6  11        3.33       -0.47      5.42 o 
   1   7  11      215.53      196.35     11.66 o 
   2   7  11       27.72       24.77      3.75 o 
   3   7  11      406.27      429.91     16.62 o 
   4   7  11       50.31       37.27      4.64 o 
   5   7  11       45.32       54.47      5.00 o 
   6   7  11       73.80       93.80      6.72 o 
   7   7  11       53.22       50.88      6.58 o 
   8   7  11      260.29      244.58     11.78 o 
   9   7  11      122.91       97.77      8.30 o 
  10   7  11      216.38      211.58     11.50 o 
  11   7  11      132.05      144.43     15.30 o 
  12   7  11       13.91       10.03      5.97 o 
   0   8  11      111.45      107.67      8.36 o 
   1   8  11      325.36      323.15     13.73 o 
   2   8  11        9.29       11.99      3.42 o 
   3   8  11      768.85      789.18     36.80 o 
   4   8  11      399.08      417.56     25.69 o 
   5   8  11       23.14       18.13      4.15 o 
   6   8  11        6.78        8.18      4.46 o 
   7   8  11       24.90        7.01      4.93 o 
   8   8  11      109.68       77.89      7.73 o 
   9   8  11        0.00        5.72      5.40 o 
  10   8  11       41.65       48.67      8.81 o 
  11   8  11       12.40       17.42      6.51 o 
   1   9  11      242.70      219.34      8.51 o 
   2   9  11      234.31      227.61     15.42 o 
   3   9  11      219.95      200.99      8.27 o 
   4   9  11      100.92       81.98      7.57 o 
   5   9  11       37.52       35.25      4.96 o 
   6   9  11        6.57        4.37      4.40 o 
   7   9  11      115.03      120.83     10.96 o 
   8   9  11       53.42       49.53      7.12 o 
   9   9  11       30.64       31.88      6.90 o 
  10   9  11        2.61        2.05      5.85 o 
   0  10  11       27.14       27.33      6.34 o 
   1  10  11      247.70      219.45     10.39 o 
   2  10  11       18.73       20.55      4.50 o 
   3  10  11        0.36       -1.65      3.63 o 
   4  10  11       23.70       18.30      4.57 o 
   5  10  11       92.67      102.66      7.61 o 
   6  10  11       40.81       53.97      7.22 o 
   7  10  11        1.25        1.12      5.20 o 
   8  10  11        0.13       -1.98      5.05 o 
   9  10  11        3.70       15.75      5.65 o 
   1  11  11       67.98       55.64      5.40 o 
   2  11  11       31.27       33.20      5.89 o 
   3  11  11        5.53        8.81      4.75 o 
   4  11  11       66.11       67.29      6.83 o 
   5  11  11        0.75       -2.94      4.57 o 
   6  11  11       48.66       67.42      8.62 o 
   7  11  11      120.19      110.50     14.16 o 
   8  11  11        2.42       -4.07      7.57 o 
   0  12  11        5.86        0.39      8.82 o 
   1  12  11       38.97       37.72      5.83 o 
   2  12  11       62.56       45.45      7.12 o 
   3  12  11      113.67      120.73      8.75 o 
   4  12  11       23.76       25.33      6.22 o 
   5  12  11       34.10       27.48      6.27 o 
   6  12  11        0.21       -1.80      5.22 o 
   1  13  11        0.28       -7.87      5.25 o 
   2  13  11       50.26       39.98      8.30 o 
   0   0  12      296.92      287.74     26.10 o 
   1   0  12       13.15       27.46      4.25 o 
   2   0  12       84.25       73.94      4.75 o 
   3   0  12        0.30        4.38      2.71 o 
   4   0  12       37.58       35.52      6.11 o 
   5   0  12      653.54      623.77     24.10 o 
   6   0  12        1.98        6.70      4.35 o 
   7   0  12       54.92       61.19      6.63 o 
   8   0  12        9.34       12.38      4.89 o 
   9   0  12       64.26       73.90      8.59 o 
  10   0  12        1.39        3.16      4.62 o 
  11   0  12       51.80       54.20      7.41 o 
  12   0  12      142.13      118.62      9.91 o 
  13   0  12        3.14        4.38      5.68 o 
   1   1  12      635.97      643.99     13.35 o 
   2   1  12       16.22       12.22      2.23 o 
   3   1  12        3.41        4.80      2.12 o 
   4   1  12       11.33       15.57      2.67 o 
   5   1  12       42.33       46.88      3.78 o 
   6   1  12        0.02        4.11      2.81 o 
   7   1  12        1.35        4.69      2.87 o 
   8   1  12      378.18      351.14     14.28 o 
   9   1  12       60.04       51.42      5.50 o 
  10   1  12       17.49        8.79      3.54 o 
  11   1  12        9.40        8.98      3.90 o 
  12   1  12        7.56        5.92      3.75 o 
  13   1  12        4.31       -0.89      4.42 o 
   0   2  12      358.69      383.52     17.77 o 
   1   2  12      674.15      749.03     20.95 o 
   2   2  12        2.47        1.66      1.99 o 
   3   2  12      222.32      218.26      8.41 o 
   4   2  12      111.52       89.96      4.76 o 
   5   2  12       96.72       84.50      4.26 o 
   6   2  12       58.95       43.71      3.77 o 
   7   2  12       54.71       42.70      3.96 o 
   8   2  12      163.83      151.60      6.77 o 
   9   2  12      384.48      359.92     13.13 o 
  10   2  12        0.22        6.99      3.36 o 
  11   2  12       30.68       37.01      4.99 o 
  12   2  12        8.38       12.24      4.37 o 
  13   2  12       87.72       86.18      6.68 o 
   1   3  12       47.03       62.26      3.16 o 
   2   3  12       69.20       61.37      3.70 o 
   3   3  12       31.22       40.70      3.52 o 
   4   3  12      335.89      355.90     10.79 o 
   5   3  12       83.30       57.96      4.36 o 
   6   3  12        1.18       -3.65      2.70 o 
   7   3  12      360.08      339.29     15.17 o 
   8   3  12        2.54       -3.97      2.74 o 
   9   3  12      258.97      254.39      9.78 o 
  10   3  12        0.01        1.53      3.69 o 
  11   3  12       26.25       17.14      4.25 o 
  12   3  12      163.83      191.98      8.89 o 
  13   3  12       94.81       98.56      7.27 o 
   0   4  12     1230.81     1214.39     53.42 o 
   1   4  12      307.61      319.09     10.90 o 
   2   4  12       74.74       80.55      3.95 o 
   3   4  12      372.67      380.96      9.07 o 
   4   4  12       66.99       45.13      4.44 o 
   5   4  12       82.47       74.22      5.02 o 
   6   4  12       50.80       45.70      5.68 o 
   7   4  12      203.70      200.65     11.45 o 
   8   4  12      486.65      503.69     25.67 o 
   9   4  12      310.83      270.57     15.70 o 
  10   4  12        6.93        5.57      4.32 o 
  11   4  12       14.95       15.78      5.26 o 
  12   4  12      134.82      155.39      9.15 o 
  13   4  12        0.03        3.25      4.87 o 
   1   5  12       33.30       32.57      3.56 o 
   2   5  12        0.78        2.65      2.77 o 
   3   5  12       96.62       94.94      5.10 o 
   4   5  12      435.05      477.35     16.38 o 
   5   5  12      765.60      733.32     23.20 o 
   6   5  12      288.85      276.36      9.81 o 
   7   5  12       58.86       47.43      6.20 o 
   8   5  12      131.58      117.63      9.95 o 
   9   5  12        3.81        4.07      4.96 o 
  10   5  12        0.04        2.23      4.96 o 
  11   5  12      102.75       80.35      6.66 o 
  12   5  12      102.42       91.59      7.92 o 
   0   6  12      455.68      511.56     29.93 o 
   1   6  12       86.84       81.41      4.92 o 
   2   6  12      788.67      798.45     29.14 o 
   3   6  12       80.66       58.26      5.03 o 
   4   6  12       58.13       50.55      4.87 o 
   5   6  12        1.66        0.60      3.81 o 
   6   6  12       77.58       68.05      6.08 o 
   7   6  12        0.47       -0.43      4.33 o 
   8   6  12       32.53       22.43      5.64 o 
   9   6  12      213.53      195.54     10.64 o 
  10   6  12      529.71      525.55     35.01 o 
  11   6  12       28.58       44.58      7.65 o 
  12   6  12        0.44        9.43      5.99 o 
   1   7  12       34.83       15.26      3.51 o 
   2   7  12       56.95       58.53      5.22 o 
   3   7  12      129.50      146.26      7.04 o 
   4   7  12      709.33      731.20     31.48 o 
   5   7  12        0.39       -2.69      3.91 o 
   6   7  12       31.12       32.21      5.34 o 
   7   7  12       14.85       16.16      5.34 o 
   8   7  12      215.26      231.05     11.68 o 
   9   7  12        2.73        0.76      5.02 o 
  10   7  12        7.15        2.19      5.65 o 
  11   7  12        6.95       11.00      6.09 o 
   0   8  12       29.83       17.93      5.40 o 
   1   8  12       16.51       12.24      3.59 o 
   2   8  12       47.33       41.58      4.97 o 
   3   8  12       37.38       36.06      4.93 o 
   4   8  12       93.30      106.32      6.50 o 
   5   8  12       21.08       17.75      4.83 o 
   6   8  12        4.20        1.20      4.32 o 
   7   8  12        3.95        4.88      5.15 o 
   8   8  12       40.41       38.42      6.67 o 
   9   8  12       10.85       10.37      5.60 o 
  10   8  12       14.57       16.54      6.51 o 
   1   9  12        2.06        2.49      3.45 o 
   2   9  12        0.94       -5.30      3.53 o 
   3   9  12       58.47       69.87      5.90 o 
   4   9  12        3.42       -2.49      3.73 o 
   5   9  12       21.65       16.58      4.97 o 
   6   9  12        5.52        5.04      4.45 o 
   7   9  12       48.44       47.85      7.01 o 
   8   9  12        0.64        1.54      5.07 o 
   9   9  12        0.05        2.34      5.59 o 
   0  10  12      144.44      138.86     13.57 o 
   1  10  12        8.22        5.76      3.80 o 
   2  10  12      220.23      234.42     11.42 o 
   3  10  12        9.12       13.12      4.61 o 
   4  10  12       24.59       25.53      4.90 o 
   5  10  12        4.21        8.35      5.01 o 
   6  10  12       16.80       17.92      6.40 o 
   7  10  12        6.04       11.68      5.89 o 
   8  10  12       45.49       45.50      7.54 o 
   1  11  12        8.02        4.80      4.51 o 
   2  11  12       39.95       49.59      6.16 o 
   3  11  12       52.71       51.63      6.65 o 
   4  11  12        4.98        7.45      5.34 o 
   5  11  12        5.68        1.29      5.22 o 
   6  11  12        8.31       24.83      6.88 o 
   0  12  12       25.35       27.28      7.13 o 
   1  12  12       97.88       82.37     10.14 o 
   2  12  12        0.11       -4.84      4.99 o 
   3  12  12        3.66        6.65      5.44 o 
   4  12  12        0.45       -2.42      6.06 o 
   1   1  13       88.36       81.70      4.24 o 
   2   1  13      153.32      194.20      9.56 o 
   3   1  13        1.68       -1.02      2.70 o 
   4   1  13      293.28      337.17     13.93 o 
   5   1  13      376.47      357.49     15.12 o 
   6   1  13        0.18       -0.28      2.89 o 
   7   1  13      407.16      365.23     12.38 o 
   8   1  13        2.34        3.05      3.29 o 
   9   1  13        1.80       -1.96      3.12 o 
  10   1  13      102.59      112.48      6.59 o 
  11   1  13        3.16       13.03      4.23 o 
  12   1  13       41.14       41.56      6.00 o 
   0   2  13     2638.91     2973.50    149.94 o 
   1   2  13       27.41       29.09      2.97 o 
   2   2  13       19.49       23.55      2.85 o 
   3   2  13      469.08      443.56     14.85 o 
   4   2  13      133.94      138.03      6.83 o 
   5   2  13       21.80       35.04      3.90 o 
   6   2  13      111.17      110.91      6.11 o 
   7   2  13      164.57      160.26     10.02 o 
   8   2  13       56.87       63.96      4.81 o 
   9   2  13        0.26        5.27      3.29 o 
  10   2  13        3.41        5.78      3.90 o 
  11   2  13        2.34       -0.62      3.72 o 
  12   2  13        3.76        8.65      4.77 o 
   1   3  13      368.40      330.85     12.02 o 
   2   3  13        9.42        9.16      3.02 o 
   3   3  13       22.38       22.98      3.30 o 
   4   3  13       11.37        8.80      3.07 o 
   5   3  13        0.75       -3.12      2.73 o 
   6   3  13        5.09        8.58      3.55 o 
   7   3  13       93.15       85.52      6.99 o 
   8   3  13        7.11       16.37      4.72 o 
   9   3  13       38.46       33.12      4.73 o 
  10   3  13      160.85      142.78      7.34 o 
  11   3  13       29.37       30.78      5.06 o 
  12   3  13       14.96        4.92      4.17 o 
   0   4  13        8.67       11.35      3.73 o 
   1   4  13      875.04      914.41     31.01 o 
   2   4  13      180.77      197.58      6.39 o 
   3   4  13       91.06      103.22      6.41 o 
   4   4  13      203.95      179.66      7.83 o 
   5   4  13       36.64       33.41      3.76 o 
   6   4  13       39.66       31.77      4.45 o 
   7   4  13      101.62       93.12      6.90 o 
   8   4  13       11.96       14.44      4.64 o 
   9   4  13        0.07       -1.10      3.95 o 
  10   4  13        7.63        1.94      4.27 o 
  11   4  13        1.05       -1.87      3.90 o 
  12   4  13       25.28       16.33      5.03 o 
   1   5  13       48.22       58.78      4.27 o 
   2   5  13        0.01       -1.88      3.07 o 
   3   5  13       18.98       24.01      3.84 o 
   4   5  13        8.24        8.43      4.13 o 
   5   5  13      295.61      339.29     13.45 o 
   6   5  13       61.89       63.18      6.03 o 
   7   5  13        0.15        2.03      4.28 o 
   8   5  13       71.82      101.03      8.10 o 
   9   5  13        9.14       12.38      4.67 o 
  10   5  13       55.89       40.15      6.03 o 
  11   5  13       69.06       81.92      7.51 o 
   0   6  13      152.40      110.17      7.58 o 
   1   6  13      774.93      821.32     33.16 o 
   2   6  13      457.74      521.05     22.85 o 
   3   6  13        0.08       -0.93      3.55 o 
   4   6  13      167.20      180.23      8.61 o 
   5   6  13       95.23      124.45      7.51 o 
   6   6  13       52.82       50.68      5.79 o 
   7   6  13       53.68       48.17      6.53 o 
   8   6  13       51.43       36.51      6.33 o 
   9   6  13       14.43        8.34      5.44 o 
  10   6  13      201.10      170.02     13.93 o 
  11   6  13        4.58        7.78      5.36 o 
   1   7  13       30.33       30.03      4.03 o 
   2   7  13      439.39      490.84     20.08 o 
   3   7  13      144.15      158.38      7.58 o 
   4   7  13      171.84      151.58      8.36 o 
   5   7  13       59.21       62.88      6.21 o 
   6   7  13       12.83       11.87      4.78 o 
   7   7  13        5.46        7.64      5.22 o 
   8   7  13      159.34      164.13     10.42 o 
   9   7  13      112.17      121.42      9.60 o 
  10   7  13       41.14       36.17      7.10 o 
   0   8  13       81.60       93.61      8.46 o 
   1   8  13        5.61        3.70      4.01 o 
   2   8  13       78.25       80.49      6.13 o 
   3   8  13        8.21       13.84      4.51 o 
   4   8  13      151.22      163.96      7.89 o 
   5   8  13      163.82      153.58     10.71 o 
   6   8  13       21.63       26.03      5.45 o 
   7   8  13        4.92        0.69      4.99 o 
   8   8  13        1.62        8.26      5.75 o 
   9   8  13       47.98       40.22      7.39 o 
   1   9  13        8.31       16.03      4.81 o 
   2   9  13       48.51       43.22      5.39 o 
   3   9  13      109.68       99.51      6.88 o 
   4   9  13      186.53      212.92      9.10 o 
   5   9  13        2.48       10.84      5.09 o 
   6   9  13       35.56       34.62      6.04 o 
   7   9  13       11.33       -0.57      5.35 o 
   8   9  13       72.47       74.03      8.67 o 
   0  10  13        1.55       14.19      6.13 o 
   1  10  13       17.35       14.63      6.20 o 
   2  10  13        1.80        2.62      4.38 o 
   3  10  13        7.86        4.72      4.51 o 
   4  10  13       16.93       13.51      4.85 o 
   5  10  13       24.28       32.29      6.97 o 
   6  10  13       32.08       21.87      6.80 o 
   7  10  13        7.55       14.41      6.33 o 
   1  11  13       17.20        9.58      5.09 o 
   2  11  13        5.91       12.27      5.31 o 
   3  11  13        4.80       -0.22      5.09 o 
   4  11  13      156.51      188.97     18.25 o 
   5  11  13        1.77        6.52      6.25 o 
   0   0  14      184.40      124.95     10.70 o 
   1   0  14      587.30      700.07     16.29 o 
   2   0  14      236.40      298.04     12.43 o 
   3   0  14        6.06       10.14      5.28 o 
   4   0  14       20.71       14.25      5.65 o 
   5   0  14        3.28        3.77      6.12 o 
   6   0  14      889.51      877.10     64.05 o 
   7   0  14        0.53        6.24      5.29 o 
   8   0  14      148.77      114.60      9.25 o 
   9   0  14      380.65      354.49     32.64 o 
  10   0  14       89.22       74.67     10.55 o 
  11   0  14       25.95       30.15      9.50 o 
  12   0  14        0.26        4.89      5.88 o 
   1   1  14      162.70      202.72      6.43 o 
   2   1  14      722.00      788.08     21.74 o 
   3   1  14      147.62      173.65      7.60 o 
   4   1  14        0.29        2.43      3.81 o 
   5   1  14        4.86        3.41      3.57 o 
   6   1  14       35.17       26.67      5.21 o 
   7   1  14      109.96       86.53      6.48 o 
   8   1  14      117.39      123.48      6.63 o 
   9   1  14        6.40        1.82      3.70 o 
  10   1  14      131.92      151.50     10.25 o 
  11   1  14      114.96      119.81      9.98 o 
  12   1  14        0.62        0.87      4.18 o 
   0   2  14      137.75      147.29      8.67 o 
   1   2  14       14.43       13.04      3.33 o 
   2   2  14       14.61       17.90      3.51 o 
   3   2  14      418.29      433.34     18.81 o 
   4   2  14        3.27       -1.50      2.93 o 
   5   2  14        2.84        3.49      3.17 o 
   6   2  14      164.83      157.47      8.65 o 
   7   2  14       33.44       36.90      4.74 o 
   8   2  14        0.93        3.12      3.63 o 
   9   2  14       12.83        6.20      3.96 o 
  10   2  14        0.04       -1.84      3.59 o 
  11   2  14        8.92        5.56      4.43 o 
   1   3  14      765.22      798.24     28.20 o 
   2   3  14      115.20      111.56      5.25 o 
   3   3  14       39.19       40.93      4.26 o 
   4   3  14        0.04        3.71      3.08 o 
   5   3  14       45.67       61.94      4.77 o 
   6   3  14       26.87       25.48      4.38 o 
   7   3  14       59.59       61.89      5.42 o 
   8   3  14        9.01        1.77      3.96 o 
   9   3  14       34.71       27.77      5.25 o 
  10   3  14       45.17       49.10      6.30 o 
  11   3  14        2.03       -5.47      4.49 o 
   0   4  14      279.16      222.50     17.88 o 
   1   4  14      807.40      780.75     25.09 o 
   2   4  14      347.11      352.66     13.49 o 
   3   4  14       10.85       12.76      3.47 o 
   4   4  14       74.95       67.93      4.83 o 
   5   4  14      256.33      210.01      7.51 o 
   6   4  14        6.21       11.60      4.38 o 
   7   4  14        1.90       -0.64      3.84 o 
   8   4  14       14.36       12.46      4.80 o 
   9   4  14       27.08       39.63      5.83 o 
  10   4  14       11.25       17.63      5.33 o 
  11   4  14       27.16       24.81      6.07 o 
   1   5  14       14.70        8.05      3.64 o 
   2   5  14       62.21       62.43      4.88 o 
   3   5  14       17.05       16.34      5.58 o 
   4   5  14       33.73       32.76      5.14 o 
   5   5  14       36.41       33.97      5.43 o 
   6   5  14        0.39        0.78      3.60 o 
   7   5  14       23.98       15.23      4.28 o 
   8   5  14        0.68       -2.92      3.74 o 
   9   5  14       29.15       15.54      5.21 o 
  10   5  14      101.74       95.77      7.85 o 
   0   6  14        8.12        2.05      4.92 o 
   1   6  14      231.51      267.96      9.12 o 
   2   6  14        2.33        1.71      3.71 o 
   3   6  14      412.35      435.77     18.24 o 
   4   6  14      225.48      214.85      9.57 o 
   5   6  14       44.46       35.75      5.60 o 
   6   6  14      179.91      183.07      9.23 o 
   7   6  14        3.22        7.55      4.90 o 
   8   6  14      107.40      122.90      9.27 o 
   9   6  14       94.62       96.65      9.97 o 
  10   6  14       14.66       24.31      5.47 o 
   1   7  14       50.63       42.98      5.10 o 
   2   7  14       27.27       27.76      4.76 o 
   3   7  14        4.60        4.23      4.08 o 
   4   7  14       78.83       63.96      6.49 o 
   5   7  14        0.10        0.36      4.44 o 
   6   7  14      146.17      131.43      8.44 o 
   7   7  14       11.01       11.01      5.69 o 
   8   7  14       12.92       24.73      6.53 o 
   9   7  14       29.86       35.33      7.33 o 
   0   8  14      179.98      167.81     22.94 o 
   1   8  14       21.80       33.16      5.26 o 
   2   8  14       54.08       52.38      6.45 o 
   3   8  14       29.02       37.69      5.31 o 
   4   8  14        3.23        4.39      4.62 o 
   5   8  14       33.20       20.25      5.50 o 
   6   8  14        0.09       -4.77      4.37 o 
   7   8  14       59.81       76.38      8.25 o 
   8   8  14        5.71       -0.03      5.46 o 
   1   9  14       47.95       61.55      6.37 o 
   2   9  14        6.14        2.73      4.23 o 
   3   9  14       99.65       92.52      9.42 o 
   4   9  14       80.13       86.66      7.75 o 
   5   9  14       28.83       28.99      6.06 o 
   6   9  14        3.80       -1.54      5.00 o 
   7   9  14        3.40        4.76      5.83 o 
   0  10  14       20.91       16.30      8.79 o 
   1  10  14       61.05       71.29      7.04 o 
   2  10  14        0.26       -3.95      4.18 o 
   3  10  14       12.35       16.22      5.26 o 
   4  10  14        0.05        0.81      4.97 o 
   5  10  14        2.57        1.76      5.06 o 
   1  11  14        2.21       -6.55      4.36 o 
   2  11  14      125.57      147.76     11.30 o 
   1   1  15       20.17       25.76      4.22 o 
   2   1  15       15.46       35.89      4.78 o 
   3   1  15       42.63       39.03      4.92 o 
   4   1  15        7.68        7.04      4.11 o 
   5   1  15        0.02        1.80      5.24 o 
   6   1  15        1.03       -0.38      4.61 o 
   7   1  15       18.50       30.91      5.94 o 
   8   1  15       39.57       55.45      6.02 o 
   9   1  15       19.55       17.18      5.02 o 
  10   1  15        0.95       -5.73      4.31 o 
  11   1  15        9.40        6.97      4.79 o 
   0   2  15      134.06      117.64      7.76 o 
   1   2  15       58.95       54.56      4.84 o 
   2   2  15        1.04       -3.48      3.39 o 
   3   2  15       12.46       11.24      4.32 o 
   4   2  15       43.03       63.01      5.96 o 
   5   2  15        9.79        5.26      3.95 o 
   6   2  15       24.45       41.90      4.94 o 
   7   2  15       72.59       58.61      5.46 o 
   8   2  15       23.45       17.74      4.84 o 
   9   2  15        5.24        2.63      4.91 o 
  10   2  15       23.74       17.57      5.99 o 
   1   3  15      224.13      251.54      8.82 o 
   2   3  15      188.94      153.23      8.01 o 
   3   3  15      175.95      173.28     11.19 o 
   4   3  15       40.49       50.68      4.69 o 
   5   3  15       38.83       44.20      4.62 o 
   6   3  15        6.82       18.48      4.31 o 
   7   3  15        5.09        4.53      4.26 o 
   8   3  15        0.10       -5.20      3.89 o 
   9   3  15        0.03       -3.98      4.13 o 
  10   3  15        1.40       -1.41      4.59 o 
   0   4  15      760.48      798.45     50.19 o 
   1   4  15      201.96      222.53     15.87 o 
   2   4  15       81.60       80.35      7.46 o 
   3   4  15      101.82      122.39      6.23 o 
   4   4  15        8.75        7.13      3.56 o 
   5   4  15       32.47       32.41      4.89 o 
   6   4  15       19.53       15.18      4.56 o 
   7   4  15        2.71       14.10      4.74 o 
   8   4  15        7.29        0.77      4.40 o 
   9   4  15        1.46       -3.47      4.48 o 
  10   4  15        0.21        2.21      4.87 o 
   1   5  15      107.63      105.80      5.57 o 
   2   5  15       20.73       16.01      3.69 o 
   3   5  15        6.86        2.51      3.85 o 
   4   5  15       19.67       16.06      4.29 o 
   5   5  15      102.95       98.86      6.62 o 
   6   5  15       24.54       12.44      4.29 o 
   7   5  15        7.37        9.91      4.71 o 
   8   5  15       34.80       33.66      6.03 o 
   9   5  15        5.72        5.17      5.01 o 
   0   6  15      147.11      159.03     13.30 o 
   1   6  15        0.57       -2.04      3.81 o 
   2   6  15        0.99       -0.33      3.80 o 
   3   6  15      153.15      145.15      8.57 o 
   4   6  15        0.55       -0.03      4.24 o 
   5   6  15        0.03        2.04      4.40 o 
   6   6  15        6.55        2.02      4.71 o 
   7   6  15       26.34       25.34      6.18 o 
   8   6  15        4.43        3.95      4.32 o 
   9   6  15        0.16       -1.56      4.72 o 
   1   7  15        6.90        3.37      4.27 o 
   2   7  15       15.82       13.18      4.46 o 
   3   7  15       53.75       55.17      6.42 o 
   4   7  15       81.24       84.73      7.23 o 
   5   7  15       83.28       90.80      7.57 o 
   6   7  15        0.62        4.21      4.95 o 
   7   7  15        2.50        5.48      5.72 o 
   8   7  15        8.47       -0.95      5.42 o 
   0   8  15       16.58       10.91      7.98 o 
   1   8  15       17.30       14.18      4.97 o 
   2   8  15       12.29       22.74      5.09 o 
   3   8  15       20.25       30.37      5.94 o 
   4   8  15       19.09       16.02      5.68 o 
   5   8  15       21.25       15.89      5.78 o 
   6   8  15        0.34       -0.93      4.82 o 
   1   9  15        3.51       -2.70      4.65 o 
   2   9  15       71.27       77.07      6.93 o 
   3   9  15        7.63        8.74      6.77 o 
   4   9  15       84.80       75.28      7.66 o 
   5   9  15        6.55       -2.40      5.01 o 
   0  10  15        7.46        7.46      9.14 o 
   1  10  15       24.64       17.91      6.93 o 
   2  10  15       52.42       65.85      7.33 o 
   0   0  16     1305.76     1480.72     88.74 o 
   1   0  16        7.17        2.42      6.01 o 
   2   0  16      100.82      156.05     10.82 o 
   3   0  16       56.58       44.87      7.64 o 
   4   0  16      105.03       85.93     11.01 o 
   5   0  16       92.57      111.27     11.84 o 
   6   0  16       10.28       12.59      7.75 o 
   7   0  16        9.58        1.40      6.77 o 
   8   0  16       50.66       31.02     15.27 o 
   9   0  16        7.51        9.59      9.39 o 
   1   1  16      276.12      330.20     10.10 o 
   2   1  16        3.83        1.87      3.93 o 
   3   1  16       15.17       14.57      4.53 o 
   4   1  16      509.43      548.56     27.37 o 
   5   1  16      155.63      136.75      9.13 o 
   6   1  16       23.08       20.38      5.62 o 
   7   1  16       38.64       38.83      6.61 o 
   8   1  16        0.60       -0.52      5.01 o 
   9   1  16       23.67       29.63      6.61 o 
   0   2  16        1.76       -4.16      5.34 o 
   1   2  16        0.02       -0.74      3.77 o 
   2   2  16      194.80      249.46      9.25 o 
   3   2  16       93.91       77.03      6.62 o 
   4   2  16      227.13      278.07     13.96 o 
   5   2  16       19.63       20.66      5.50 o 
   6   2  16        0.03       -0.07      4.62 o 
   7   2  16        1.64        0.29      4.80 o 
   8   2  16       28.25       19.77      6.12 o 
   9   2  16        0.51        4.20      6.29 o 
   1   3  16      136.23      115.14      6.21 o 
   2   3  16        8.81        2.27      3.72 o 
   3   3  16      138.53      137.34      7.93 o 
   4   3  16       71.98       84.21      6.35 o 
   5   3  16       22.76       19.67      4.57 o 
   6   3  16       58.77       65.34      6.48 o 
   7   3  16        1.34       -2.24      4.27 o 
   8   3  16      179.11      202.05     10.00 o 
   9   3  16       33.62       41.80      6.57 o 
   0   4  16      262.09      264.45     13.26 o 
   1   4  16       20.98       14.76      3.92 o 
   2   4  16      367.92      433.57     23.52 o 
   3   4  16       43.94       47.42      5.43 o 
   4   4  16      189.51      225.81     14.26 o 
   5   4  16        0.14        0.58      3.89 o 
   6   4  16       10.76        4.15      4.53 o 
   7   4  16        5.43        2.88      4.64 o 
   8   4  16        7.81        6.61      4.92 o 
   1   5  16       17.44       15.52      4.02 o 
   2   5  16        2.27        8.16      4.44 o 
   3   5  16        6.87       10.83      4.63 o 
   4   5  16       61.03       63.03      5.92 o 
   5   5  16        1.67        2.63      4.02 o 
   6   5  16        2.50        3.09      4.11 o 
   7   5  16        4.92        7.23      4.95 o 
   8   5  16        1.45       -1.57      4.96 o 
   0   6  16       81.69      104.91     12.16 o 
   1   6  16        4.41        0.97      3.92 o 
   2   6  16       69.58       55.75      5.72 o 
   3   6  16       40.08       32.78      5.22 o 
   4   6  16       11.07        6.93      4.25 o 
   5   6  16      123.21      144.48      8.07 o 
   6   6  16       18.81       24.32      5.17 o 
   7   6  16       13.50       11.59      5.51 o 
   1   7  16       12.76       11.28      6.06 o 
   2   7  16       27.49       36.62      6.10 o 
   3   7  16        0.37       -1.14      4.81 o 
   4   7  16       74.05       61.01      7.19 o 
   5   7  16       23.35       30.80      6.22 o 
   6   7  16       19.73       25.88      6.26 o 
   0   8  16       18.33       17.41      8.98 o 
   1   8  16       38.11       32.11      6.96 o 
   2   8  16        0.38       -2.04      5.06 o 
   3   8  16       49.29       57.10      7.01 o 
   4   8  16       45.00       48.83      7.08 o 
   1   9  16        9.22       14.32      6.79 o 
   1   1  17        1.37        3.10      4.15 o 
   2   1  17       37.77       36.52      5.36 o 
   3   1  17       10.06        7.66      4.42 o 
   4   1  17        8.71        8.88      4.86 o 
   5   1  17        2.61        1.94      5.06 o 
   6   1  17       49.26       47.78      6.87 o 
   7   1  17       31.23       40.31      6.83 o 
   8   1  17        4.62       11.94      5.88 o 
   0   2  17      428.42      498.43     17.43 o 
   1   2  17        6.09        0.33      3.93 o 
   2   2  17      150.54      137.00      7.56 o 
   3   2  17       77.88       80.77      7.09 o 
   4   2  17        0.22        6.86      4.62 o 
   5   2  17        6.19       -0.92      4.70 o 
   6   2  17        0.00       -4.00      4.68 o 
   7   2  17        0.98       -3.81      4.93 o 
   8   2  17        3.76        1.96      6.62 o 
   1   3  17       24.44       36.85      6.02 o 
   2   3  17       56.22       57.23      6.42 o 
   3   3  17        5.25        6.20      4.77 o 
   4   3  17       14.35       20.53      5.42 o 
   5   3  17       22.43       24.24      5.53 o 
   6   3  17        0.55        1.59      5.67 o 
   7   3  17        7.68        5.70      6.61 o 
   0   4  17      149.30      192.19     12.61 o 
   1   4  17       85.10      103.37      8.42 o 
   2   4  17        4.90        3.52      4.06 o 
   3   4  17       35.08       24.74      4.91 o 
   4   4  17        7.84        3.47      4.77 o 
   5   4  17        6.68        8.47      4.77 o 
   6   4  17       18.78       10.85      5.78 o 
   7   4  17       12.35        8.34      6.12 o 
   1   5  17        8.48       19.53      5.95 o 
   2   5  17       60.46       46.74      6.10 o 
   3   5  17        0.11       -1.22      4.25 o 
   4   5  17        2.40        1.68      4.79 o 
   5   5  17        0.42       -1.84      4.51 o 
   6   5  17       10.98        9.64      5.67 o 
   0   6  17      157.72      181.40     15.45 o 
   1   6  17        0.01       -5.01      5.97 o 
   2   6  17      308.60      282.34     15.55 o 
   3   6  17       30.13       20.71      5.57 o 
   4   6  17      106.27      108.30      8.38 o 
   5   6  17       13.16       11.50      5.02 o 
   1   7  17        9.94       12.26      7.12 o 
   2   7  17       57.21       55.34      7.75 o 
   3   7  17       27.91       40.28      6.33 o 
   0   0  18        6.78        2.98     11.04 o 
   1   0  18       22.61       17.07      8.64 o 
   2   0  18       19.18       31.32      7.56 o 
   3   0  18      147.38      152.46     11.51 o 
   4   0  18       39.50       62.33     20.93 o 
   5   0  18      178.32      207.11     15.71 o 
   6   0  18      120.23      143.28     13.99 o 
   1   1  18        0.15        2.09      4.69 o 
   2   1  18       84.28       88.53      6.87 o 
   3   1  18       15.73        8.98      5.09 o 
   4   1  18        2.95        4.37      4.83 o 
   5   1  18       21.24        9.87      5.79 o 
   6   1  18        0.02       -0.38      5.48 o 
   0   2  18       46.37       85.93     12.20 o 
   1   2  18      123.89      142.56      8.76 o 
   2   2  18       11.16        5.93      4.54 o 
   3   2  18      130.96      135.55      8.61 o 
   4   2  18        7.98        3.53      4.80 o 
   5   2  18        7.89        9.29      5.80 o 
   6   2  18       46.02       46.64      7.30 o 
   1   3  18       38.05       43.62      6.43 o 
   2   3  18        8.06        7.37      4.96 o 
   3   3  18       76.48       95.27      7.77 o 
   4   3  18       15.89       14.61      5.44 o 
   5   3  18       22.08       34.64      7.17 o 
   0   4  18       36.44       30.47      9.61 o 
   1   4  18        6.16        7.35      5.73 o 
   2   4  18       11.08       13.97      6.04 o 
   3   4  18        1.03       -3.68      5.22 o 
   4   4  18        8.48        9.18      5.37 o 
   1   5  18        1.40       -8.57      5.71 o 
   2   5  18       11.90        6.78      7.12 o 
   3   5  18        0.05       -1.08      4.64 o 
   0   6  18       18.42       15.70     12.83 o 
   1   6  18        0.20       -5.27      6.44 o 
   1   1  19        4.18       11.94      6.17 o 
   2   1  19       14.88       23.33      6.00 o 
   3   1  19       28.24       23.97      6.06 o 
   0   2  19       11.65       14.05      9.13 o 
   1   2  19       76.30       88.58      8.85 o 
   2   2  19       32.92       55.63      7.97 o 
   1   3  19       34.98       41.94      8.57 o 
                                                 
